# Supplementary material for: Downregulation of Methyltransferase-Like 14 Promotes Ovarian Cancer Cell Proliferation Through Stabilizing TROAP mRNA
Source: Front Oncol. 2022 Feb 18;12:824258. doi: 10.3389/fonc.2022.824258 (PMC8894193; doi:10.3389/fonc.2022.824258)
Supplement: Supplementary file 2 [file Table_1.xlsx]

## Sheet: Sheet1
METTL14 inversely correlated genes in GSD3592
ID1	ID2	Cor	Pvalue
METTL14	A1CF	-0.584609	0.00269843
METTL14	A2ML1	-0.583221	0.00277783
METTL14	A2MP1	-0.464377	0.0222504
METTL14	A4GALT	-0.597071	0.00206782
METTL14	AACS	-0.409299	0.0470235
METTL14	AADACL2	0.477796	0.018209
METTL14	AAED1	0.540442	0.00640207
METTL14	AAGAB	-0.56164	0.00429139
METTL14	AAK1	-0.541179	0.00631629
METTL14	AAMP	-0.515803	0.00988171
METTL14	AARS2	-0.547439	0.00562611
METTL14	AASDH	0.549904	0.00537224
METTL14	AASDHPPT	0.741156	3.4252e-05
METTL14	AATBC	-0.625731	0.00107436
METTL14	AATK	-0.447798	0.0282125
METTL14	ABCA12	-0.516884	0.0097015
METTL14	ABCA2	-0.728499	5.42477e-05
METTL14	ABCA3	-0.478338	0.0180595
METTL14	ABCA4	-0.546462	0.0057295
METTL14	ABCA5	0.723929	6.36554e-05
METTL14	ABCA7	-0.493155	0.0143384
METTL14	ABCA8	0.672044	0.000322274
METTL14	ABCB10	0.602164	0.00184894
METTL14	ABCB6	-0.588532	0.00248436
METTL14	ABCB8	-0.61549	0.00136733
METTL14	ABCB9	-0.520361	0.00914076
METTL14	ABCC10	-0.560382	0.00439768
METTL14	ABCC6P1	-0.44882	0.0278114
METTL14	ABCC8	-0.504041	0.0120257
METTL14	ABCC9	-0.54457	0.00593419
METTL14	ABCD1	-0.533802	0.0072192
METTL14	ABCD3	0.547972	0.00557035
METTL14	ABCF1	-0.500377	0.0127671
METTL14	ABCF2	-0.569427	0.00368044
METTL14	ABCG4	-0.417176	0.0425418
METTL14	ABHD1	-0.498419	0.0131784
METTL14	ABHD10	0.473066	0.0195591
METTL14	ABHD11	-0.657299	0.000483238
METTL14	ABHD12	-0.482847	0.0168521
METTL14	ABHD13	0.794486	3.55032e-06
METTL14	ABHD14A	-0.552467	0.00511859
METTL14	ABHD14B	-0.469317	0.0206858
METTL14	ABHD16A	-0.482307	0.0169932
METTL14	ABHD16B	-0.463997	0.0223745
METTL14	ABHD17A	-0.434035	0.034079
METTL14	ABHD4	-0.508258	0.0112169
METTL14	ABHD5	0.467769	0.0211663
METTL14	ABI1	0.554558	0.00491913
METTL14	ABI3	-0.549453	0.00541801
METTL14	ABI3BP	0.559251	0.00449519
METTL14	ABL1	-0.459224	0.0239827
METTL14	ABL2	-0.510383	0.0108266
METTL14	ABLIM2	-0.467828	0.0211478
METTL14	ABRA	-0.427475	0.0371966
METTL14	ABRACL	0.665872	0.000382846
METTL14	ABTB1	-0.570242	0.00362097
METTL14	ACAA1	-0.517477	0.00960399
METTL14	ACAA2	0.66457	0.00039682
METTL14	ACACB	-0.446558	0.0287054
METTL14	ACAD9	-0.753323	2.14686e-05
METTL14	ACADM	0.747043	2.74104e-05
METTL14	ACADVL	-0.781993	6.38058e-06
METTL14	ACAN	-0.510713	0.0107671
METTL14	ACAP1	-0.42588	0.0379876
METTL14	ACAP3	-0.558187	0.00458846
METTL14	ACAT1	0.715607	8.45139e-05
METTL14	ACAT2	0.510675	0.0107738
METTL14	ACBD4	-0.590139	0.00240097
METTL14	ACBD6	0.616684	0.00132999
METTL14	ACCS	-0.61233	0.00147053
METTL14	ACE	-0.539383	0.00652686
METTL14	ACE2	-0.409775	0.0467428
METTL14	ACER1	-0.469782	0.0205435
METTL14	ACHE	-0.550509	0.00531143
METTL14	ACIN1	-0.487314	0.015722
METTL14	ACKR1	-0.602848	0.00182109
METTL14	ACKR2	-0.59857	0.00200121
METTL14	ACOD1	-0.692014	0.000179471
METTL14	ACOT11	-0.585862	0.00262843
METTL14	ACOT12	-0.460241	0.0236325
METTL14	ACOT7	-0.537649	0.00673581
METTL14	ACOT9	0.644616	0.000673266
METTL14	ACOXL	-0.413631	0.0445152
METTL14	ACPT	-0.436262	0.0330691
METTL14	ACRBP	-0.481951	0.0170866
METTL14	ACRV1	-0.671325	0.000328878
METTL14	ACSBG2	-0.435336	0.0334862
METTL14	ACSF3	-0.678181	0.000270484
METTL14	ACSL1	0.533925	0.00720325
METTL14	ACSL3	0.874008	2.41595e-08
METTL14	ACSL6	-0.631614	0.000931818
METTL14	ACSM5	-0.553125	0.00505513
METTL14	ACSS1	-0.670546	0.000336151
METTL14	ACSS3	0.548468	0.00551901
METTL14	ACTA1	-0.423422	0.0392328
METTL14	ACTA2	-0.440688	0.031133
METTL14	ACTB	-0.502039	0.0124264
METTL14	ACTG2	-0.406663	0.0486026
METTL14	ACTL6B	-0.443661	0.0298838
METTL14	ACTL7A	-0.616135	0.00134705
METTL14	ACTL8	-0.518185	0.00948845
METTL14	ACTL9	-0.537023	0.00681251
METTL14	ACTN2	-0.490238	0.0150163
METTL14	ACTN3	-0.572425	0.0034657
METTL14	ACTN4	-0.658431	0.000468802
METTL14	ACTR10	0.734523	4.3724e-05
METTL14	ACTR1A	-0.631348	0.000937898
METTL14	ACTR1B	-0.589851	0.00241571
METTL14	ACTR3BP2	-0.518305	0.00946901
METTL14	ACTR3C	-0.487071	0.0157818
METTL14	ACTR5	-0.592253	0.00229485
METTL14	ACVR1	0.672307	0.000319893
METTL14	ACVR1B	-0.634376	0.000870722
METTL14	ACVR1C	-0.442398	0.0304092
METTL14	ACVRL1	-0.452953	0.0262359
METTL14	ACY1	-0.548983	0.00546599
METTL14	ACY3	-0.523293	0.00868895
METTL14	ADA	-0.740179	3.55226e-05
METTL14	ADAD1	-0.673083	0.000312948
METTL14	ADAD2	-0.426972	0.0374445
METTL14	ADAM10	0.637804	0.000799706
METTL14	ADAM12	-0.470199	0.0204163
METTL14	ADAM21	-0.653586	0.000533331
METTL14	ADAM22	-0.550393	0.00532306
METTL14	ADAM3A	-0.497392	0.0133983
METTL14	ADAM3B	-0.561663	0.00428952
METTL14	ADAM5	-0.622601	0.00115755
METTL14	ADAM8	-0.605606	0.00171245
METTL14	ADAM9	0.596566	0.00209067
METTL14	ADAMTS12	-0.484426	0.0164452
METTL14	ADAMTS13	-0.586974	0.00256758
METTL14	ADAMTS14	-0.580267	0.00295338
METTL14	ADAMTS16	-0.502245	0.0123845
METTL14	ADAMTS2	-0.512592	0.0104329
METTL14	ADAMTS20	-0.410045	0.0465835
METTL14	ADAMTS3	0.571186	0.00355314
METTL14	ADAMTS4	-0.454062	0.0258256
METTL14	ADAMTS6	-0.698087	0.00014884
METTL14	ADAMTS8	-0.557673	0.00463413
METTL14	ADAMTSL1	-0.45733	0.0246462
METTL14	ADAMTSL4	-0.459417	0.0239159
METTL14	ADAP1	-0.552077	0.0051565
METTL14	ADARB1	-0.438791	0.0319512
METTL14	ADARB2	-0.536826	0.00683682
METTL14	ADAT3	-0.460458	0.0235584
METTL14	ADCK1	-0.635371	0.000849572
METTL14	ADCK2	-0.58332	0.00277206
METTL14	ADCY1	-0.562751	0.00419936
METTL14	ADCY10	-0.535247	0.00703436
METTL14	ADCY10P1	-0.484974	0.0163061
METTL14	ADCY3	-0.503599	0.0121133
METTL14	ADCY5	-0.449906	0.0273903
METTL14	ADD1	-0.441084	0.0309641
METTL14	ADD2	-0.482986	0.016816
METTL14	ADGRA2	-0.539124	0.00655771
METTL14	ADGRD1	0.430331	0.0358126
METTL14	ADGRD2	-0.404528	0.0499124
METTL14	ADGRE3	-0.470099	0.0204466
METTL14	ADGRF3	-0.681153	0.000248117
METTL14	ADGRF5	-0.431282	0.0353611
METTL14	ADGRG1	-0.461269	0.0232827
METTL14	ADGRG5	-0.485444	0.0161872
METTL14	ADGRV1	-0.404807	0.0497394
METTL14	ADH1B	0.510358	0.0108312
METTL14	ADH1C	0.706068	0.000115588
METTL14	ADH4	-0.698736	0.000145856
METTL14	ADH5	0.595493	0.00213999
METTL14	ADH7	-0.535312	0.00702608
METTL14	ADIG	-0.549677	0.00539519
METTL14	ADM2	-0.412252	0.045302
METTL14	ADM5	-0.538493	0.00663343
METTL14	ADNP	0.786711	5.13651e-06
METTL14	ADO	0.586307	0.00260394
METTL14	ADPRH	-0.465132	0.0220051
METTL14	ADPRM	0.547063	0.00566568
METTL14	ADRA1A	-0.535204	0.00703975
METTL14	ADRA1D	-0.4616	0.0231709
METTL14	ADRA2C	-0.619582	0.00124297
METTL14	ADRB1	-0.508132	0.0112403
METTL14	ADRB3	-0.512983	0.0103645
METTL14	ADRM1	-0.602798	0.00182313
METTL14	ADSS	0.480094	0.0175812
METTL14	ADSSL1	-0.487407	0.015699
METTL14	AEBP2	0.597189	0.0020625
METTL14	AFAP1L1	-0.516915	0.00969647
METTL14	AFF1	0.717968	7.80627e-05
METTL14	AFF2	-0.502171	0.0123996
METTL14	AFF4	0.81755	1.07555e-06
METTL14	AGA	0.526872	0.00816287
METTL14	AGAP11	-0.412448	0.0451898
METTL14	AGAP3	-0.719448	7.42419e-05
METTL14	AGAP4	-0.487101	0.0157744
METTL14	AGBL5	-0.717068	8.04694e-05
METTL14	AGFG2	-0.599818	0.00194718
METTL14	AGGF1	0.757893	1.78899e-05
METTL14	AGL	0.545788	0.0058017
METTL14	AGMAT	-0.604758	0.00174526
METTL14	AGO1	-0.488493	0.0154343
METTL14	AGO2	-0.508656	0.0111429
METTL14	AGPAT1	-0.671866	0.000323896
METTL14	AGPAT2	-0.527336	0.00809657
METTL14	AGPAT3	-0.679684	0.000258959
METTL14	AGPAT5	0.594626	0.00218053
METTL14	AGPS	0.722737	6.63342e-05
METTL14	AGRN	-0.750819	2.36857e-05
METTL14	AGTPBP1	0.747483	2.69514e-05
METTL14	AGTRAP	-0.707302	0.000111075
METTL14	AGXT	-0.558562	0.00455543
METTL14	AHCTF1	0.539857	0.00647071
METTL14	AHCYL2	-0.555724	0.00481074
METTL14	AHNAK	0.492271	0.014541
METTL14	AHR	0.471573	0.0200017
METTL14	AHSG	-0.613077	0.00144556
METTL14	AHSP	-0.552907	0.00507606
METTL14	AIFM2	-0.490824	0.0148779
METTL14	AIM1L	-0.445727	0.0290397
METTL14	AIMP1	0.761741	1.52968e-05
METTL14	AIPL1	-0.56623	0.00392176
METTL14	AIRE	-0.436472	0.0329752
METTL14	AJAP1	-0.492088	0.0145832
METTL14	AK3	0.712096	9.4973e-05
METTL14	AK6	0.813291	1.35727e-06
METTL14	AK8	-0.662429	0.000420746
METTL14	AKAIN1	-0.64906	0.000600416
METTL14	AKAP11	0.631317	0.00093861
METTL14	AKAP13	-0.554601	0.0049151
METTL14	AKAP3	-0.457493	0.0245885
METTL14	AKAP5	-0.621443	0.00118971
METTL14	AKAP6	-0.62689	0.00104489
METTL14	AKAP7	0.696607	0.000155852
METTL14	AKAP8L	-0.730242	5.09952e-05
METTL14	AKAP9	0.681901	0.000242744
METTL14	AKIP1	-0.407681	0.0479879
METTL14	AKNA	-0.498565	0.0131474
METTL14	AKNAD1	-0.587663	0.00253047
METTL14	AKR1A1	-0.512177	0.010506
METTL14	AKR1E2	-0.463775	0.0224474
METTL14	AKT2	-0.757494	1.81798e-05
METTL14	AKT3	0.597892	0.0020311
METTL14	AKTIP	0.721623	6.89245e-05
METTL14	ALAD	0.44516	0.0292692
METTL14	ALAS2	-0.60834	0.00161029
METTL14	ALB	-0.497064	0.0134693
METTL14	ALDH16A1	-0.504252	0.0119841
METTL14	ALDH1A3	0.532085	0.007444
METTL14	ALDH1B1	-0.615402	0.00137014
METTL14	ALDH1L1	-0.556222	0.00476509
METTL14	ALDH1L1-AS2	-0.431888	0.0350753
METTL14	ALDH1L2	-0.636614	0.000823767
METTL14	ALDH3A1	-0.601527	0.00187519
METTL14	ALDH3A2	0.628239	0.00101146
METTL14	ALDH3B1	-0.515502	0.00993223
METTL14	ALDH3B2	-0.576289	0.00320461
METTL14	ALDH4A1	-0.438511	0.0320736
METTL14	ALDOA	-0.550756	0.00528681
METTL14	ALDOAP2	-0.417605	0.042308
METTL14	ALDOB	-0.661025	0.000437115
METTL14	ALG10B	0.491484	0.0147235
METTL14	ALG11	0.785144	5.52352e-06
METTL14	ALG12	-0.439792	0.0315171
METTL14	ALG13	0.483571	0.0166647
METTL14	ALG14	0.524573	0.00849767
METTL14	ALG2	0.452395	0.0264443
METTL14	ALG5	0.848854	1.58304e-07
METTL14	ALG6	0.431543	0.0352377
METTL14	ALG9	0.600924	0.0019003
METTL14	ALKBH1	-0.436991	0.0327438
METTL14	ALKBH3	0.439663	0.031573
METTL14	ALKBH5	-0.439072	0.0318292
METTL14	ALKBH6	-0.726745	5.77032e-05
METTL14	ALMS1P1	-0.406499	0.0487025
METTL14	ALOX12	-0.430324	0.0358162
METTL14	ALOX15B	-0.645077	0.000665366
METTL14	ALOXE3	-0.420515	0.0407469
METTL14	ALPI	-0.469568	0.0206087
METTL14	ALPK2	-0.437423	0.0325523
METTL14	ALPK3	-0.608371	0.00160916
METTL14	ALPL	-0.497946	0.0132794
METTL14	ALPPL2	-0.514439	0.0101127
METTL14	ALS2CL	-0.430307	0.0358241
METTL14	ALS2CR11	-0.566714	0.00388437
METTL14	ALS2CR12	-0.602591	0.00183152
METTL14	ALX1	-0.410745	0.0461743
METTL14	ALYREF	-0.550719	0.00529049
METTL14	AMBN	-0.551764	0.0051871
METTL14	AMBP	-0.531964	0.00746005
METTL14	AMBRA1	-0.510345	0.0108334
METTL14	AMD1	0.681535	0.000245361
METTL14	AMDHD1	0.449358	0.0276021
METTL14	AMELX	-0.529229	0.00783103
METTL14	AMELY	-0.659584	0.000454475
METTL14	AMER1	-0.594596	0.00218191
METTL14	AMER3	-0.478683	0.0179646
METTL14	AMIGO2	0.616264	0.00134304
METTL14	AMIGO3	-0.726028	5.91703e-05
METTL14	AMN	-0.63813	0.000793219
METTL14	AMOT	-0.419065	0.0415188
METTL14	AMPD2	-0.551465	0.0052165
METTL14	AMT	-0.675409	0.000292906
METTL14	AMZ1	-0.608891	0.00159033
METTL14	AMZ2	0.603219	0.00180614
METTL14	AMZ2P1	0.657716	0.000477877
METTL14	ANAPC10	0.521634	0.00894228
METTL14	ANAPC11	-0.500953	0.0126482
METTL14	ANAPC13	0.609782	0.00155853
METTL14	ANAPC15	-0.573505	0.00339095
METTL14	ANAPC16	0.702835	0.000128177
METTL14	ANAPC2	-0.429025	0.0364404
METTL14	ANAPC4	0.577059	0.00315463
METTL14	ANAPC7	-0.725385	6.05131e-05
METTL14	ANGEL1	-0.423788	0.0390452
METTL14	ANGEL2	0.457931	0.0244341
METTL14	ANGPT1	-0.542781	0.00613333
METTL14	ANGPT2	-0.550762	0.00528625
METTL14	ANGPTL3	-0.617824	0.00129516
METTL14	ANGPTL8	-0.53357	0.00724925
METTL14	ANHX	-0.489664	0.0151528
METTL14	ANK1	-0.587375	0.00254592
METTL14	ANKAR	-0.449445	0.0275683
METTL14	ANKHD1-EIF4EBP3	0.736348	4.09127e-05
METTL14	ANKIB1	0.487707	0.0156256
METTL14	ANKMY1	-0.601124	0.00189196
METTL14	ANKMY2	0.72633	5.8549e-05
METTL14	ANKRA2	0.702909	0.000127877
METTL14	ANKRD11	-0.49321	0.0143257
METTL14	ANKRD12	0.584902	0.00268193
METTL14	ANKRD13B	-0.61491	0.0013858
METTL14	ANKRD13C	0.546037	0.00577494
METTL14	ANKRD13D	-0.592362	0.0022895
METTL14	ANKRD16	-0.477953	0.0181657
METTL14	ANKRD18A	-0.568644	0.00373834
METTL14	ANKRD18B	-0.548592	0.00550614
METTL14	ANKRD2	-0.427711	0.0370809
METTL14	ANKRD23	-0.482745	0.0168788
METTL14	ANKRD29	0.656526	0.000493318
METTL14	ANKRD30A	-0.470523	0.0203178
METTL14	ANKRD30BP2	-0.587799	0.00252322
METTL14	ANKRD30BP3	-0.744787	2.98748e-05
METTL14	ANKRD33	-0.469836	0.0205267
METTL14	ANKRD35	-0.420055	0.0409903
METTL14	ANKRD37	-0.430017	0.0359629
METTL14	ANKRD44-IT1	-0.591307	0.00234181
METTL14	ANKRD45	-0.427783	0.0370455
METTL14	ANKRD46	0.534938	0.00707354
METTL14	ANKRD49	0.595283	0.00214972
METTL14	ANKRD50	0.715495	8.48295e-05
METTL14	ANKRD52	-0.452995	0.0262203
METTL14	ANKRD53	-0.488699	0.0153843
METTL14	ANKRD54	-0.653287	0.000537558
METTL14	ANKRD60	-0.721129	7.0102e-05
METTL14	ANKRD65	-0.594425	0.00219
METTL14	ANKRD9	-0.407645	0.0480095
METTL14	ANKS4B	-0.625668	0.00107598
METTL14	ANKUB1	-0.405726	0.0491741
METTL14	ANKZF1	-0.431923	0.035059
METTL14	ANO1	-0.481971	0.0170814
METTL14	ANO10	-0.579985	0.00297065
METTL14	ANO2	-0.698741	0.000145834
METTL14	ANO5	0.696206	0.000157797
METTL14	ANO6	0.76113	1.56848e-05
METTL14	ANO7	-0.485048	0.0162872
METTL14	ANO8	-0.601019	0.00189634
METTL14	ANO9	-0.696765	0.000155086
METTL14	ANOS1	0.643398	0.000694512
METTL14	ANP32A-IT1	-0.500685	0.0127034
METTL14	ANPEP	-0.583264	0.00277533
METTL14	ANTXR1	0.586588	0.00258858
METTL14	ANTXR2	0.575131	0.00328106
METTL14	ANXA1	0.725264	6.07696e-05
METTL14	ANXA10	-0.537536	0.00674955
METTL14	ANXA11	-0.626031	0.00106665
METTL14	ANXA2	0.516848	0.00970745
METTL14	ANXA2R	-0.548101	0.00555699
METTL14	ANXA3	0.81485	1.2473e-06
METTL14	ANXA4	0.602693	0.00182739
METTL14	ANXA5	0.670368	0.000337836
METTL14	ANXA6	-0.438742	0.0319727
METTL14	ANXA7	0.697993	0.00014928
METTL14	ANXA8L1	0.46152	0.0231979
METTL14	AOAH	-0.548489	0.00551681
METTL14	AOC1	-0.418967	0.0415712
METTL14	AOC2	-0.535509	0.00700116
METTL14	AOC3	-0.571119	0.00355794
METTL14	AOX1	0.617965	0.00129089
METTL14	AOX2P	-0.504015	0.0120309
METTL14	AP1B1	-0.516387	0.00978405
METTL14	AP1G2	-0.571105	0.00355891
METTL14	AP1M2	-0.42967	0.0361292
METTL14	AP1S1	-0.671817	0.000324343
METTL14	AP1S3	0.598431	0.00200734
METTL14	AP2A1	-0.55484	0.00489278
METTL14	AP2A2	-0.575787	0.00323751
METTL14	AP2S1	-0.59747	0.00204991
METTL14	AP3B1	0.572852	0.00343598
METTL14	AP3D1	-0.643135	0.000699183
METTL14	AP3S1	0.547216	0.00564958
METTL14	AP4M1	-0.509033	0.0110732
METTL14	AP5B1	-0.642268	0.000714732
METTL14	AP5M1	0.704286	0.000122388
METTL14	AP5S1	-0.47799	0.0181555
METTL14	APBA1	-0.504303	0.0119742
METTL14	APBA2	-0.622469	0.00116119
METTL14	APBA3	-0.504535	0.0119285
METTL14	APC	0.579929	0.00297403
METTL14	APCDD1L	-0.447311	0.0284052
METTL14	APEH	-0.564832	0.00403142
METTL14	APH1A	-0.428891	0.0365051
METTL14	APIP	0.771784	1.00242e-05
METTL14	APLF	-0.538817	0.0065945
METTL14	APLNR	-0.725173	6.09626e-05
METTL14	APLP1	-0.566044	0.0039362
METTL14	APOA1	-0.611129	0.00151145
METTL14	APOA2	-0.431184	0.0354074
METTL14	APOA4	-0.443471	0.0299621
METTL14	APOA5	-0.483393	0.0167107
METTL14	APOBEC1	-0.505073	0.0118235
METTL14	APOBEC3F	-0.438397	0.0321234
METTL14	APOC1	-0.541406	0.00629009
METTL14	APOC2	-0.590952	0.00235968
METTL14	APOC3	-0.488022	0.0155486
METTL14	APOD	-0.535775	0.00696775
METTL14	APOE	-0.751982	2.26315e-05
METTL14	APOH	-0.410933	0.0460647
METTL14	APOL4	-0.485092	0.0162761
METTL14	APOPT1	-0.431753	0.035139
METTL14	APP	-0.503647	0.0121037
METTL14	APPBP2	0.659143	0.000459904
METTL14	APPL1	0.567628	0.00381463
METTL14	APRT	-0.686853	0.000209682
METTL14	AQP12B	-0.533662	0.00723731
METTL14	AQP5	-0.406214	0.0488759
METTL14	AQP6	-0.47886	0.0179163
METTL14	AQP9	0.6386	0.000783936
METTL14	AQR	0.516254	0.0098062
METTL14	ARAF	-0.552155	0.00514892
METTL14	ARAP1	-0.730236	5.10059e-05
METTL14	ARAP2	0.504004	0.012033
METTL14	ARAP3	-0.617343	0.00130975
METTL14	ARF1	-0.606147	0.00169181
METTL14	ARF3	-0.532667	0.00736711
METTL14	ARF4	0.741811	3.34234e-05
METTL14	ARF5	-0.471498	0.0200241
METTL14	ARFGAP1	-0.64477	0.000670622
METTL14	ARFGAP2	-0.437413	0.0325564
METTL14	ARFGAP3	0.689102	0.000196013
METTL14	ARFGEF2	0.542459	0.00616967
METTL14	ARFGEF3	0.682403	0.000239198
METTL14	ARFIP1	0.73202	4.78556e-05
METTL14	ARFRP1	-0.613153	0.00144303
METTL14	ARG2	-0.520285	0.00915269
METTL14	ARHGAP1	-0.43901	0.0318558
METTL14	ARHGAP11A	-0.534663	0.00710848
METTL14	ARHGAP12	0.541856	0.00623845
METTL14	ARHGAP18	0.676511	0.000283802
METTL14	ARHGAP21	0.641195	0.000734414
METTL14	ARHGAP22	-0.626939	0.00104365
METTL14	ARHGAP22-IT1	-0.435235	0.033532
METTL14	ARHGAP24	-0.419097	0.0415015
METTL14	ARHGAP26	-0.632298	0.000916345
METTL14	ARHGAP27	-0.632178	0.000919042
METTL14	ARHGAP28	0.660475	0.000443666
METTL14	ARHGAP29	0.445232	0.0292402
METTL14	ARHGAP30	-0.666258	0.000378789
METTL14	ARHGAP31	-0.629302	0.000985767
METTL14	ARHGAP33	-0.551983	0.0051657
METTL14	ARHGAP39	-0.71046	0.00010022
METTL14	ARHGAP4	-0.611334	0.00150441
METTL14	ARHGAP45	-0.619151	0.0012556
METTL14	ARHGAP5	0.692391	0.000177418
METTL14	ARHGAP9	-0.580471	0.00294099
METTL14	ARHGDIA	-0.792679	3.87391e-06
METTL14	ARHGDIB	-0.58575	0.00263459
METTL14	ARHGEF1	-0.525341	0.00838453
METTL14	ARHGEF10	0.633393	0.000892043
METTL14	ARHGEF10L	-0.631855	0.000926353
METTL14	ARHGEF11	-0.571782	0.00351085
METTL14	ARHGEF12	0.432115	0.034969
METTL14	ARHGEF15	-0.707216	0.000111382
METTL14	ARHGEF16	-0.533751	0.00722568
METTL14	ARHGEF19	-0.492827	0.0144132
METTL14	ARHGEF2	-0.60163	0.0018709
METTL14	ARHGEF25	-0.624428	0.00110834
METTL14	ARHGEF26	0.643706	0.00068908
METTL14	ARHGEF33	-0.683015	0.000234937
METTL14	ARHGEF39	-0.796201	3.26569e-06
METTL14	ARHGEF40	-0.678886	0.000265021
METTL14	ARHGEF5	-0.651576	0.000562287
METTL14	ARHGEF7-AS2	-0.614505	0.00139881
METTL14	ARHGEF9	-0.472136	0.0198339
METTL14	ARID3A	-0.442763	0.0302567
METTL14	ARID3B	-0.535313	0.00702601
METTL14	ARID4A	0.779843	7.03112e-06
METTL14	ARID4B	0.429098	0.0364048
METTL14	ARID5A	-0.599299	0.00196951
METTL14	ARID5B	0.662294	0.000422301
METTL14	ARL1	0.458363	0.0242823
METTL14	ARL13B	0.460518	0.0235378
METTL14	ARL14EP	0.72935	5.26374e-05
METTL14	ARL16	-0.5653	0.00399443
METTL14	ARL17B	-0.65345	0.000535246
METTL14	ARL4A	0.523315	0.00868564
METTL14	ARL5B	0.527825	0.00802733
METTL14	ARL5C	-0.517298	0.00963335
METTL14	ARL6IP4	-0.594551	0.00218407
METTL14	ARL6IP5	0.769688	1.09673e-05
METTL14	ARL6IP6	0.542316	0.00618599
METTL14	ARL8A	-0.534548	0.00712317
METTL14	ARL8B	0.809421	1.66842e-06
METTL14	ARMC1	0.413797	0.0444215
METTL14	ARMC5	-0.596421	0.00209729
METTL14	ARMC6	-0.63331	0.000893873
METTL14	ARMC7	-0.606916	0.00166284
METTL14	ARMC8	0.595678	0.00213141
METTL14	ARMC9	-0.590448	0.00238519
METTL14	ARMCX1	0.747581	2.68507e-05
METTL14	ARMCX2	0.677917	0.000272549
METTL14	ARMCX3	0.736374	4.08725e-05
METTL14	ARMCX5-GPRASP2	0.635428	0.000848369
METTL14	ARMT1	0.560195	0.00441368
METTL14	ARNTL2	-0.594238	0.00219889
METTL14	ARPC1A	0.498176	0.0132302
METTL14	ARPC1B	-0.466529	0.0215575
METTL14	ARPC3	0.650026	0.000585524
METTL14	ARPC4-TTLL3///TTLL3	-0.430587	0.0356907
METTL14	ARPC5	0.766788	1.24017e-05
METTL14	ARPC5L	-0.488787	0.015363
METTL14	ARPIN	-0.500655	0.0127095
METTL14	ARPP19	0.608732	0.00159606
METTL14	ARPP21	-0.62187	0.00117776
METTL14	ARR3	-0.689399	0.000194264
METTL14	ARRDC1	-0.64327	0.000696783
METTL14	ARRDC2	-0.552677	0.00509828
METTL14	ARRDC3	0.789224	4.5661e-06
METTL14	ARRDC4	0.768349	1.16101e-05
METTL14	ARSB	-0.628765	0.000998667
METTL14	ARSD	-0.405012	0.0496128
METTL14	ARSE	-0.421176	0.0403986
METTL14	ARSK	-0.618801	0.00126594
METTL14	ART1	-0.489498	0.0151924
METTL14	ART4	-0.541088	0.00632679
METTL14	ARTN	-0.636841	0.000819134
METTL14	ARV1	0.62028	0.00122277
METTL14	ARVCF	-0.663842	0.000404821
METTL14	ARX	0.552069	0.00515727
METTL14	AS3MT	0.4832	0.0167605
METTL14	ASAH1	0.600413	0.00192183
METTL14	ASAH2B	0.642034	0.000718992
METTL14	ASB10	-0.451296	0.0268587
METTL14	ASB12	-0.642926	0.000702898
METTL14	ASB13	-0.460698	0.0234765
METTL14	ASB14	-0.427407	0.0372299
METTL14	ASB2	-0.512394	0.0104676
METTL14	ASB4	-0.60324	0.0018053
METTL14	ASB5	-0.57258	0.00345491
METTL14	ASB6	-0.660835	0.000439364
METTL14	ASB9	-0.563471	0.00414058
METTL14	ASCC3	0.80064	2.62074e-06
METTL14	ASCL2	-0.668379	0.000357153
METTL14	ASF1A	0.783119	6.06178e-06
METTL14	ASH1L	0.6207	0.00121072
METTL14	ASH2L	0.663291	0.000410961
METTL14	ASIP	-0.523447	0.0086658
METTL14	ASL	-0.700391	0.000138477
METTL14	ASMT	-0.608397	0.00160822
METTL14	ASNA1	-0.61991	0.00123344
METTL14	ASNSD1	0.811707	1.47773e-06
METTL14	ASPDH	-0.509403	0.0110052
METTL14	ASPG	-0.520479	0.00912215
METTL14	ASPH	0.743881	3.09184e-05
METTL14	ASPM	-0.421585	0.040184
METTL14	ASRGL1	-0.43035	0.0358037
METTL14	ASS1	-0.441274	0.0308834
METTL14	ASUN	0.609146	0.00158118
METTL14	ATAD1	0.537994	0.00669378
METTL14	ATAD3B	-0.673343	0.000310648
METTL14	ATAT1	-0.469415	0.0206559
METTL14	ATF1	0.695595	0.000160809
METTL14	ATF2	0.763357	1.43109e-05
METTL14	ATF4	-0.471699	0.019964
METTL14	ATF5	-0.565097	0.00401041
METTL14	ATF6	0.769981	1.0831e-05
METTL14	ATF6B	-0.62464	0.00110277
METTL14	ATG101	-0.680819	0.000250542
METTL14	ATG13	-0.686796	0.000210039
METTL14	ATG14	0.492748	0.0144314
METTL14	ATG16L1	-0.47734	0.0183359
METTL14	ATG16L2	-0.467671	0.021197
METTL14	ATG2A	-0.678368	0.00026902
METTL14	ATG2B	0.639144	0.000773322
METTL14	ATG3	0.781703	6.46499e-06
METTL14	ATG4B	-0.723589	6.441e-05
METTL14	ATG4C	0.468453	0.0209528
METTL14	ATG4D	-0.644259	0.000679439
METTL14	ATG5	0.678086	0.000271223
METTL14	ATG7	-0.405067	0.0495787
METTL14	ATG9A	-0.415931	0.043227
METTL14	ATG9B	-0.578277	0.00307689
METTL14	ATL1	0.557429	0.00465599
METTL14	ATL3	0.610661	0.00152766
METTL14	ATM	0.638171	0.000792391
METTL14	ATMIN	0.473048	0.0195643
METTL14	ATN1	-0.577623	0.00311843
METTL14	ATOH8	-0.541006	0.00633634
METTL14	ATOX1	-0.543613	0.00604001
METTL14	ATP10B	-0.503038	0.0122252
METTL14	ATP10D	0.723902	6.3715e-05
METTL14	ATP11A	0.704817	0.000120326
METTL14	ATP11C	0.801552	2.50324e-06
METTL14	ATP13A4	-0.477144	0.0183907
METTL14	ATP13A5	-0.411451	0.045764
METTL14	ATP1A4	-0.450679	0.0270937
METTL14	ATP1B2	-0.501789	0.0124771
METTL14	ATP1B3	0.42512	0.0383692
METTL14	ATP1B4	-0.495157	0.0138877
METTL14	ATP2A1	-0.44523	0.029241
METTL14	ATP2A3	-0.573437	0.00339563
METTL14	ATP2B1	0.838992	3.02282e-07
METTL14	ATP2B3	-0.518571	0.00942604
METTL14	ATP2C1	0.682482	0.000238642
METTL14	ATP4B	-0.457678	0.024523
METTL14	ATP5A1	0.478419	0.0180372
METTL14	ATP5C1	0.471934	0.019894
METTL14	ATP5D	-0.528845	0.00788435
METTL14	ATP5F1	0.659466	0.000455919
METTL14	ATP5G1	-0.451578	0.0267519
METTL14	ATP5H	-0.514279	0.0101402
METTL14	ATP5I	-0.574967	0.00329198
METTL14	ATP5J2-PTCD1	-0.533018	0.00732107
METTL14	ATP5L	0.452138	0.0265407
METTL14	ATP5O	0.470521	0.0203184
METTL14	ATP5SL	-0.567816	0.0038004
METTL14	ATP6	-0.485125	0.0162679
METTL14	ATP6AP1	-0.604307	0.0017629
METTL14	ATP6AP2	0.575957	0.00322636
METTL14	ATP6V0A1	-0.59477	0.00217372
METTL14	ATP6V0B	-0.777983	7.64077e-06
METTL14	ATP6V0C	-0.596335	0.00210121
METTL14	ATP6V0D2	-0.457276	0.0246654
METTL14	ATP6V0E2	-0.744642	3.00393e-05
METTL14	ATP6V1A	0.445756	0.0290278
METTL14	ATP6V1B1	-0.442579	0.0303336
METTL14	ATP6V1B2	0.424578	0.0386435
METTL14	ATP6V1C1	0.541678	0.00625887
METTL14	ATP6V1D	0.834989	3.8831e-07
METTL14	ATP6V1E1	0.583434	0.00276549
METTL14	ATP7B	0.608284	0.0016123
METTL14	ATP8B2	-0.613917	0.00141791
METTL14	ATP8B5P	-0.592393	0.00228798
METTL14	ATRAID	0.485421	0.0161932
METTL14	ATRIP	-0.73126	4.91752e-05
METTL14	ATRX	0.761368	1.55328e-05
METTL14	ATXN1	0.54234	0.00618327
METTL14	ATXN10	0.724021	6.34534e-05
METTL14	ATXN2L	-0.660456	0.000443896
METTL14	ATXN3	0.459406	0.0239199
METTL14	ATXN3L	-0.578212	0.00308098
METTL14	ATXN7L1	-0.614901	0.00138609
METTL14	ATXN7L3	-0.492521	0.0144834
METTL14	ATXN8OS	-0.697998	0.000149253
METTL14	AUH	0.716433	8.22051e-05
METTL14	AUNIP	-0.694149	0.000168129
METTL14	AUP1	-0.810178	1.60296e-06
METTL14	AURKAIP1	-0.674127	0.00030381
METTL14	AURKB	-0.409209	0.0470767
METTL14	AUTS2	-0.576399	0.00319739
METTL14	AVEN	-0.42281	0.0395479
METTL14	AVIL	-0.63969	0.000762796
METTL14	AVL9	0.491084	0.0148169
METTL14	AVPR1A	-0.582485	0.00282069
METTL14	AVPR1B	-0.41478	0.0438679
METTL14	AZGP1P1	-0.66962	0.000344987
METTL14	AZI2	0.721369	6.9528e-05
METTL14	B3GALNT2	-0.599396	0.00196531
METTL14	B3GALT2	0.429938	0.0360005
METTL14	B3GALT5	-0.547574	0.00561194
METTL14	B3GAT3	-0.593078	0.00225455
METTL14	B3GNT2	0.687629	0.000204874
METTL14	B3GNT3	-0.47893	0.017897
METTL14	B3GNT4	-0.478062	0.0181356
METTL14	B3GNT6	-0.422262	0.0398313
METTL14	B3GNT8	-0.529658	0.00777181
METTL14	B3GNT9	-0.468355	0.0209833
METTL14	B3GNTL1	-0.583983	0.00273396
METTL14	B4GALNT1	-0.724496	6.24157e-05
METTL14	B4GALNT2	-0.405942	0.0490417
METTL14	B4GALNT3	-0.540105	0.00644156
METTL14	B4GALT1	-0.647923	0.000618373
METTL14	B4GALT2	-0.485917	0.0160687
METTL14	B4GALT3	-0.705526	0.000117619
METTL14	B4GALT7	-0.658043	0.000473702
METTL14	B9D1	-0.528576	0.00792178
METTL14	B9D2	-0.714691	8.71397e-05
METTL14	BAALC-AS2	-0.533408	0.00727028
METTL14	BACE2	-0.486966	0.0158078
METTL14	BACH1	0.736406	4.08255e-05
METTL14	BAD	-0.478191	0.0181
METTL14	BAG4	0.52065	0.00909539
METTL14	BAG6	-0.66691	0.00037202
METTL14	BAGE2///BAGE3///BAGE5	-0.581363	0.00288717
METTL14	BAHCC1	-0.433329	0.034404
METTL14	BAIAP2	-0.553221	0.00504589
METTL14	BAIAP2L1	-0.413793	0.0444236
METTL14	BAIAP3	-0.580436	0.00294306
METTL14	BAMBI	0.443196	0.0300765
METTL14	BANF2	-0.648791	0.000604632
METTL14	BARHL1	-0.500852	0.0126689
METTL14	BARX2	-0.506898	0.0114727
METTL14	BATF	-0.470261	0.0203974
METTL14	BATF2	-0.451651	0.0267241
METTL14	BAX	-0.435299	0.0335028
METTL14	BAZ1B	-0.432956	0.0345769
METTL14	BAZ2A	-0.765774	1.2941e-05
METTL14	BAZ2B	0.550724	0.00529002
METTL14	BBIP1	0.509639	0.010962
METTL14	BBS10	0.438017	0.0322902
METTL14	BBS12	0.742462	3.26162e-05
METTL14	BBS2	0.757142	1.84395e-05
METTL14	BBS7	0.567051	0.00385854
METTL14	BBS9	0.528413	0.00794464
METTL14	BCAM	-0.427711	0.0370806
METTL14	BCAN	-0.683324	0.000232807
METTL14	BCAP31	-0.509414	0.0110032
METTL14	BCAR1	-0.509013	0.0110769
METTL14	BCAR3	0.664374	0.000398955
METTL14	BCAS4	-0.447193	0.0284523
METTL14	BCAT2	-0.648539	0.000608596
METTL14	BCCIP	0.718892	7.56563e-05
METTL14	BCHE	0.604852	0.00174161
METTL14	BCKDHA	-0.67865	0.000266839
METTL14	BCL11B	-0.423355	0.0392674
METTL14	BCL2	0.603698	0.00178702
METTL14	BCL2L1	-0.687774	0.000203989
METTL14	BCL2L11	-0.614491	0.00139925
METTL14	BCL2L12	-0.678117	0.000270979
METTL14	BCL2L14	-0.753978	2.09193e-05
METTL14	BCL2L15	-0.598237	0.00201587
METTL14	BCL2L2-PABPN1	-0.662004	0.000425643
METTL14	BCL6B	-0.524038	0.00857729
METTL14	BCL7A	-0.542628	0.00615061
METTL14	BCL9L	-0.591506	0.00233187
METTL14	BCLAF1	0.849327	1.53287e-07
METTL14	BCO2	0.578716	0.00304924
METTL14	BCOR	-0.561766	0.00428089
METTL14	BCORL1	-0.617419	0.00130746
METTL14	BCR	-0.596997	0.00207116
METTL14	BCS1L	-0.711303	9.74844e-05
METTL14	BDH1	-0.73324	4.58001e-05
METTL14	BDH2	0.692688	0.000175818
METTL14	BDP1	0.521184	0.00901199
METTL14	BECN1	0.535863	0.00695665
METTL14	BEND2	-0.481376	0.0172385
METTL14	BEND3	-0.492712	0.0144397
METTL14	BEND4	-0.459395	0.0239235
METTL14	BEST1	-0.482711	0.0168876
METTL14	BEST2	-0.483129	0.016779
METTL14	BEST3	-0.557411	0.0046576
METTL14	BET1	0.71852	7.66169e-05
METTL14	BEX1	0.426533	0.0376625
METTL14	BEX2	0.472775	0.0196448
METTL14	BEX4	0.577645	0.00311699
METTL14	BEX5	0.610369	0.00153786
METTL14	BFSP2	-0.578352	0.00307217
METTL14	BGN	-0.664932	0.000392885
METTL14	BHLHA15	-0.625946	0.00106883
METTL14	BHLHB9	-0.43906	0.0318342
METTL14	BHLHE22	-0.564433	0.00406316
METTL14	BHMT2	-0.550228	0.00533966
METTL14	BICC1	0.55372	0.0049983
METTL14	BICDL2	-0.668621	0.000354752
METTL14	BIN1	-0.612674	0.00145898
METTL14	BIN2	-0.491908	0.0146249
METTL14	BIN3	-0.674355	0.000301838
METTL14	BIN3-IT1	-0.451549	0.0267629
METTL14	BIRC2	0.766485	1.25607e-05
METTL14	BIRC3	0.659105	0.000460384
METTL14	BIRC5	-0.51754	0.00959361
METTL14	BIVM	0.585489	0.00264908
METTL14	BLK	-0.543889	0.00600933
METTL14	BLM	-0.505464	0.0117476
METTL14	BLOC1S1	-0.409875	0.0466838
METTL14	BLOC1S3	-0.431726	0.0351517
METTL14	BLOC1S6	0.731527	4.87087e-05
METTL14	BLZF1	0.659874	0.000450933
METTL14	BMF	-0.534967	0.00706977
METTL14	BMP1	-0.72034	7.20194e-05
METTL14	BMP6	-0.451747	0.026688
METTL14	BMP8A	-0.478465	0.0180246
METTL14	BMP8B	-0.600559	0.00191568
METTL14	BMPR1A	0.46226	0.0229494
METTL14	BMS1P6	-0.592921	0.00226214
METTL14	BMT2	0.703906	0.000123882
METTL14	BMX	-0.476204	0.0186546
METTL14	BNC1	0.665417	0.000387678
METTL14	BNC2	0.584507	0.00270417
METTL14	BNIP2	0.796381	3.23704e-06
METTL14	BNIP3L	0.811546	1.49049e-06
METTL14	BNIPL	-0.532573	0.00737946
METTL14	BOD1	0.582655	0.00281074
METTL14	BOK	-0.415198	0.0436346
METTL14	BOLA1	-0.433057	0.03453
METTL14	BOLA2	-0.471653	0.0199777
METTL14	BOLA2B	-0.764652	1.3562e-05
METTL14	BORCS6	-0.549085	0.0054555
METTL14	BORCS7	0.627425	0.00103151
METTL14	BORCS8	-0.709399	0.00010376
METTL14	BPHL	-0.610387	0.00153722
METTL14	BPIFA2	-0.412414	0.0452093
METTL14	BPIFB2	-0.522744	0.00877223
METTL14	BPIFB4	-0.499756	0.0128964
METTL14	BPTF	0.576784	0.0031724
METTL14	BPY2	-0.554081	0.00496408
METTL14	BRAP	0.442587	0.0303301
METTL14	BRCA1	-0.415176	0.0436465
METTL14	BRD1	-0.528381	0.00794904
METTL14	BRD4	-0.76248	1.4839e-05
METTL14	BRD7	0.53565	0.0069835
METTL14	BRD7P3	-0.514031	0.0101827
METTL14	BRD9	-0.511926	0.0105502
METTL14	BRF1	-0.547073	0.00566468
METTL14	BRICD5	-0.669921	0.000342093
METTL14	BRINP1	-0.430069	0.0359377
METTL14	BROX	0.555004	0.00487746
METTL14	BRPF1	-0.527438	0.00808212
METTL14	BRS3	-0.711611	9.65024e-05
METTL14	BRSK2	-0.634561	0.000866743
METTL14	BRWD1-IT2	-0.46376	0.0224522
METTL14	BRWD3	-0.654699	0.000517868
METTL14	BSND	-0.725765	5.97161e-05
METTL14	BSPRY	-0.624391	0.00110931
METTL14	BST2	-0.452756	0.0263093
METTL14	BTAF1	0.428849	0.0365254
METTL14	BTBD1	0.633934	0.000880261
METTL14	BTBD10	0.565646	0.00396725
METTL14	BTBD11	-0.562051	0.0042572
METTL14	BTBD19	-0.682491	0.000238579
METTL14	BTBD2	-0.491201	0.0147896
METTL14	BTBD3	0.525978	0.00829172
METTL14	BTBD9	-0.474806	0.0190533
METTL14	BTC	0.535847	0.00695876
METTL14	BTF3	0.737868	3.86925e-05
METTL14	BTF3P11	-0.473068	0.0195586
METTL14	BTF3P13	0.509915	0.0109115
METTL14	BTG1	0.705287	0.000118526
METTL14	BTG4	-0.481244	0.0172736
METTL14	BTLA	-0.552417	0.00512342
METTL14	BTN3A1	-0.568537	0.00374634
METTL14	BTNL2	-0.432537	0.0347719
METTL14	BTNL3	-0.404805	0.0497406
METTL14	BUB1	-0.589883	0.00241407
METTL14	BUB1B	-0.486733	0.0158653
METTL14	BUD31	-0.522668	0.00878369
METTL14	BVES	-0.43269	0.0347007
METTL14	BZW1	0.844935	2.05787e-07
METTL14	C10orf10	-0.461797	0.0231047
METTL14	C10orf11	-0.570596	0.00359541
METTL14	C10orf126	-0.697468	0.000151738
METTL14	C10orf35	-0.44989	0.0273964
METTL14	C10orf53	-0.620536	0.00121541
METTL14	C10orf62	-0.438399	0.0321226
METTL14	C10orf67	-0.623549	0.00113178
METTL14	C10orf91	-0.425582	0.0381367
METTL14	C11orf1	0.527568	0.00806365
METTL14	C11orf21	-0.50725	0.011406
METTL14	C11orf24	-0.561231	0.0043257
METTL14	C11orf40	-0.455735	0.0252162
METTL14	C11orf42	-0.444546	0.0295198
METTL14	C11orf49	-0.560044	0.00442668
METTL14	C11orf54	0.475451	0.0188685
METTL14	C11orf58	0.783261	6.02247e-06
METTL14	C11orf68	-0.480021	0.0176009
METTL14	C11orf71	-0.599522	0.00195989
METTL14	C11orf74	0.413149	0.0447892
METTL14	C11orf84	-0.474889	0.0190295
METTL14	C11orf94	-0.480369	0.0175071
METTL14	C11orf98	-0.582123	0.00284201
METTL14	C12orf29	0.707177	0.000111524
METTL14	C12orf40	-0.671055	0.000331386
METTL14	C12orf42	-0.60585	0.00170311
METTL14	C12orf45	-0.477014	0.018427
METTL14	C12orf56	-0.467414	0.0212776
METTL14	C12orf65	-0.480003	0.0176056
METTL14	C12orf74	-0.487641	0.0156417
METTL14	C14orf159	-0.579597	0.00299448
METTL14	C14orf166	0.781172	6.62236e-06
METTL14	C14orf178	-0.529423	0.00780423
METTL14	C14orf180	-0.417844	0.042178
METTL14	C14orf28	0.570904	0.0035733
METTL14	C14orf37	-0.582947	0.0027937
METTL14	C14orf79	-0.516168	0.00982053
METTL14	C14orf80	-0.553262	0.00504193
METTL14	C15orf32	-0.445704	0.0290489
METTL14	C15orf38-AP3S2	-0.506527	0.0115433
METTL14	C15orf39	-0.733907	4.47092e-05
METTL14	C15orf40	0.637355	0.000808701
METTL14	C15orf59	-0.54512	0.00587401
METTL14	C16orf45	-0.537563	0.00674629
METTL14	C16orf59	-0.547249	0.00564611
METTL14	C16orf70	-0.63146	0.000935325
METTL14	C16orf72	0.698207	0.000148284
METTL14	C16orf78	-0.494616	0.0140083
METTL14	C16orf86	-0.442716	0.0302765
METTL14	C16orf95	-0.50747	0.0113644
METTL14	C17orf51	-0.416201	0.0430779
METTL14	C17orf62	-0.555354	0.00484491
METTL14	C17orf78	-0.514277	0.0101405
METTL14	C17orf82	-0.478619	0.0179822
METTL14	C18orf15	-0.460184	0.0236521
METTL14	C18orf61	-0.603876	0.00177995
METTL14	C18orf8	-0.411555	0.0457036
METTL14	C19orf24	-0.417859	0.0421696
METTL14	C19orf25	-0.583662	0.00275236
METTL14	C19orf43	-0.575772	0.00323856
METTL14	C19orf44	-0.470132	0.0204365
METTL14	C19orf45	-0.501318	0.0125733
METTL14	C19orf47	-0.587644	0.00253151
METTL14	C19orf53	-0.525119	0.0084171
METTL14	C19orf54	-0.760388	1.61682e-05
METTL14	C19orf57	-0.491144	0.014803
METTL14	C19orf60	-0.734745	4.33726e-05
METTL14	C19orf66	-0.455596	0.0252662
METTL14	C19orf70	-0.676823	0.000281267
METTL14	C1D	0.723228	6.52188e-05
METTL14	C1GALT1	0.404617	0.0498571
METTL14	C1GALT1C1	0.493721	0.0142097
METTL14	C1orf106	-0.516899	0.00969904
METTL14	C1orf122	-0.727499	5.61935e-05
METTL14	C1orf131	0.675511	0.000292047
METTL14	C1orf145	-0.560212	0.00441222
METTL14	C1orf158	-0.604185	0.00176773
METTL14	C1orf167	-0.500956	0.0126475
METTL14	C1orf168	0.675191	0.000294734
METTL14	C1orf220	-0.422078	0.039927
METTL14	C1orf228	-0.647401	0.000626781
METTL14	C1orf27	0.575122	0.00328161
METTL14	C1orf35	-0.439811	0.0315091
METTL14	C1orf50	-0.417672	0.0422711
METTL14	C1orf52	0.510519	0.0108021
METTL14	C1orf61	-0.570649	0.00359164
METTL14	C1orf68	-0.484353	0.0164639
METTL14	C1orf74	-0.717388	7.96052e-05
METTL14	C1QC	-0.589206	0.00244908
METTL14	C1QL1	-0.589798	0.00241843
METTL14	C1QTNF1	-0.493979	0.0141514
METTL14	C1QTNF2	-0.415274	0.043592
METTL14	C1QTNF5	-0.552462	0.00511902
METTL14	C1QTNF7	0.434534	0.0338507
METTL14	C1RL	0.582976	0.00279204
METTL14	C1S	0.479525	0.0177351
METTL14	C2	-0.686033	0.000214867
METTL14	C20orf173	-0.572489	0.0034612
METTL14	C20orf181	-0.418855	0.0416315
METTL14	C20orf196	-0.533315	0.00728237
METTL14	C20orf197	-0.669831	0.00034296
METTL14	C20orf202	-0.526465	0.0082213
METTL14	C20orf203	-0.492957	0.0143836
METTL14	C20orf78	-0.565379	0.00398815
METTL14	C21orf2	-0.511983	0.0105402
METTL14	C21orf58	-0.584185	0.00272248
METTL14	C21orf62	0.658247	0.000471114
METTL14	C22orf15	-0.504014	0.0120311
METTL14	C22orf24	-0.445744	0.0290327
METTL14	C22orf29	-0.590054	0.00240529
METTL14	C22orf31	-0.421964	0.0399866
METTL14	C22orf34	-0.611955	0.00148322
METTL14	C22orf46	-0.464041	0.0223602
METTL14	C2CD2L	-0.553957	0.00497581
METTL14	C2CD5	0.651643	0.00056129
METTL14	C2orf16	-0.530036	0.00771994
METTL14	C2orf49	0.599573	0.00195769
METTL14	C2orf50	-0.632535	0.000911051
METTL14	C2orf54	-0.49858	0.0131442
METTL14	C2orf57	-0.472368	0.0197651
METTL14	C2orf69	0.483613	0.0166537
METTL14	C2orf72	-0.645876	0.000651867
METTL14	C2orf76	0.630916	0.000947823
METTL14	C3orf14	0.484176	0.0165091
METTL14	C3orf22	-0.417935	0.0421287
METTL14	C3orf35	-0.524247	0.00854603
METTL14	C3orf36	-0.648503	0.000609167
METTL14	C3orf38	0.735882	4.16146e-05
METTL14	C3orf49	-0.519321	0.00930557
METTL14	C3orf52	0.557509	0.00464882
METTL14	C3orf67	-0.570349	0.00361326
METTL14	C3orf80	-0.52968	0.00776877
METTL14	C4BPA	0.687927	0.000203052
METTL14	C4orf19	0.417536	0.0423456
METTL14	C4orf26	-0.503065	0.0122196
METTL14	C4orf3	0.755229	1.99058e-05
METTL14	C4orf32	0.713973	8.92476e-05
METTL14	C4orf48	-0.444611	0.0294931
METTL14	C5orf15	0.653304	0.000537309
METTL14	C5orf34	-0.411068	0.0459862
METTL14	C5orf47	-0.543972	0.00600011
METTL14	C5orf56	-0.45017	0.0272885
METTL14	C5orf58	-0.467488	0.0212545
METTL14	C5orf64	-0.50883	0.0111106
METTL14	C5orf66	-0.625661	0.00107616
METTL14	C6orf106	-0.47699	0.0184336
METTL14	C6orf118	-0.525487	0.00836324
METTL14	C6orf120	0.760954	1.57981e-05
METTL14	C6orf136	-0.599719	0.00195142
METTL14	C6orf163	-0.406833	0.0484995
METTL14	C6orf203	0.811596	1.48653e-06
METTL14	C6orf226	-0.453686	0.0259641
METTL14	C6orf47	-0.592545	0.00228053
METTL14	C6orf52	-0.434208	0.0339997
METTL14	C6orf58	-0.546616	0.00571304
METTL14	C6orf89	-0.562697	0.0042038
METTL14	C6orf99	-0.437996	0.0322992
METTL14	C7orf25	0.646834	0.000636005
METTL14	C7orf26	-0.459657	0.0238329
METTL14	C7orf31	0.605608	0.00171239
METTL14	C7orf34	-0.594318	0.00219509
METTL14	C7orf43	-0.684805	0.000222848
METTL14	C7orf49	-0.515647	0.00990781
METTL14	C7orf50	-0.544223	0.00597237
METTL14	C7orf61	-0.660203	0.000446949
METTL14	C7orf69	-0.521091	0.00902652
METTL14	C7orf73	-0.495665	0.0137752
METTL14	C7orf77	-0.595573	0.00213628
METTL14	C8orf17	-0.503124	0.012208
METTL14	C8orf22	-0.4831	0.0167865
METTL14	C8orf31	-0.495247	0.0138678
METTL14	C8orf44	-0.451035	0.0269579
METTL14	C8orf44-SGK3	0.720259	7.22172e-05
METTL14	C8orf48	0.541692	0.00625722
METTL14	C8orf60	-0.591662	0.0023241
METTL14	C8orf82	-0.5413	0.00630235
METTL14	C8orf88	0.601511	0.00187584
METTL14	C9orf116	-0.407616	0.0480272
METTL14	C9orf131	-0.449059	0.0277184
METTL14	C9orf16	-0.718761	7.59932e-05
METTL14	C9orf163	-0.426025	0.0379154
METTL14	C9orf43	-0.731928	4.80138e-05
METTL14	C9orf47	-0.514708	0.0100668
METTL14	C9orf57	-0.428895	0.0365034
METTL14	C9orf69	-0.519197	0.00932543
METTL14	C9orf72	0.442833	0.0302275
METTL14	C9orf78	0.435658	0.0333405
METTL14	C9orf84	0.465941	0.0217451
METTL14	CA14	-0.536248	0.00690864
METTL14	CA3	-0.425003	0.0384285
METTL14	CA4	-0.521972	0.00889027
METTL14	CA5A	-0.497934	0.013282
METTL14	CA5BP1	-0.535055	0.00705867
METTL14	CA7	-0.473115	0.0195448
METTL14	CA8	-0.546148	0.00576298
METTL14	CAAP1	0.455145	0.0254295
METTL14	CAB39	0.758485	1.74674e-05
METTL14	CAB39L	0.457769	0.024491
METTL14	CABIN1	-0.618308	0.00128062
METTL14	CABLES1	-0.608668	0.00159839
METTL14	CABP1	-0.598221	0.00201657
METTL14	CABP4	-0.565889	0.00394827
METTL14	CABP5	-0.438348	0.0321448
METTL14	CABP7	-0.449961	0.027369
METTL14	CABYR	-0.534543	0.00712391
METTL14	CACFD1	-0.699492	0.000142443
METTL14	CACHD1	0.783131	6.0583e-06
METTL14	CACNA1C	-0.541143	0.00632052
METTL14	CACNA1D	-0.708714	0.000106098
METTL14	CACNA1E	-0.495226	0.0138723
METTL14	CACNA1F	-0.542819	0.00612901
METTL14	CACNA1G	-0.487418	0.0156964
METTL14	CACNA1H	-0.51116	0.0106866
METTL14	CACNA1I	-0.459122	0.0240179
METTL14	CACNA1S	-0.481347	0.0172462
METTL14	CACNB1	-0.438575	0.0320455
METTL14	CACNB2	0.494378	0.0140615
METTL14	CACNB4	-0.573145	0.00341571
METTL14	CACNG2	-0.687878	0.000203352
METTL14	CACNG4	-0.66796	0.00036134
METTL14	CACNG5	-0.515441	0.00994248
METTL14	CACNG6	-0.726066	5.9091e-05
METTL14	CACNG8	-0.547366	0.00563376
METTL14	CACTIN	-0.683495	0.000231641
METTL14	CAD	-0.700862	0.000136436
METTL14	CADM3	-0.567224	0.00384534
METTL14	CADPS	-0.48241	0.0169663
METTL14	CADPS2	0.633917	0.000880613
METTL14	CAHM	-0.526186	0.00826158
METTL14	CALCA	-0.63681	0.000819763
METTL14	CALCOCO2	0.544096	0.00598642
METTL14	CALCR	-0.412495	0.0451626
METTL14	CALCRL	0.565611	0.00396997
METTL14	CALD1	0.560907	0.00435307
METTL14	CALHM1	-0.585682	0.00263838
METTL14	CALML3	-0.51542	0.00994608
METTL14	CALN1	-0.523424	0.00866926
METTL14	CALR	-0.569317	0.00368858
METTL14	CALY	-0.560853	0.00435769
METTL14	CAMK1	-0.495828	0.0137392
METTL14	CAMK1D	-0.660041	0.000448905
METTL14	CAMK2A	-0.488289	0.0154838
METTL14	CAMK2B	-0.756897	1.86217e-05
METTL14	CAMK2D	0.637021	0.000815459
METTL14	CAMK2G	-0.559396	0.0044826
METTL14	CAMK2N2	-0.599328	0.00196822
METTL14	CAMK4	-0.408963	0.0472226
METTL14	CAMKK2	-0.484639	0.0163911
METTL14	CAMKMT	-0.465599	0.0218547
METTL14	CAMP	-0.461337	0.0232595
METTL14	CAMSAP2	0.703719	0.000124623
METTL14	CAMSAP3	-0.442528	0.0303548
METTL14	CAMTA2	-0.599958	0.00194118
METTL14	CAND1	0.508382	0.0111937
METTL14	CAND1.11	-0.64527	0.000662082
METTL14	CAP2	0.706489	0.000114029
METTL14	CAPN1	-0.564443	0.00406237
METTL14	CAPN10	-0.617741	0.00129767
METTL14	CAPN12	-0.406322	0.0488104
METTL14	CAPN14	-0.509208	0.0110409
METTL14	CAPN15	-0.55276	0.00509022
METTL14	CAPN2	0.692414	0.000177297
METTL14	CAPN5	-0.507255	0.011405
METTL14	CAPN7	0.717912	7.82096e-05
METTL14	CAPN8	-0.54443	0.00594958
METTL14	CAPRIN1	0.623856	0.00112355
METTL14	CAPS	-0.594606	0.00218145
METTL14	CAPZA2	0.57197	0.00349756
METTL14	CAPZA3	-0.466417	0.021593
METTL14	CAPZB	-0.674174	0.0003034
METTL14	CARD11	-0.452783	0.0262992
METTL14	CARD14	-0.532672	0.00736651
METTL14	CARD18	-0.490398	0.0149785
METTL14	CARHSP1	-0.576148	0.00321381
METTL14	CARM1	-0.625811	0.00107229
METTL14	CARMIL3	-0.426735	0.0375618
METTL14	CARMN	-0.674601	0.000299732
METTL14	CARS	-0.496824	0.0135213
METTL14	CARS2	-0.499994	0.0128467
METTL14	CASC10	-0.643682	0.000689514
METTL14	CASC11	-0.550851	0.00527736
METTL14	CASC16	-0.465157	0.0219971
METTL14	CASC23	-0.788633	4.69512e-06
METTL14	CASC4	0.573164	0.00341443
METTL14	CASD1	0.744303	3.04282e-05
METTL14	CASKIN1	-0.556596	0.00473107
METTL14	CASKIN2	-0.528288	0.00796215
METTL14	CASP1	0.637181	0.000812223
METTL14	CASP10	-0.614979	0.00138358
METTL14	CASP14	-0.536999	0.00681556
METTL14	CASP2	-0.549843	0.00537843
METTL14	CASP4	0.661542	0.000431025
METTL14	CASP8AP2	0.644287	0.000678951
METTL14	CASP9	-0.501022	0.0126339
METTL14	CASR	-0.64921	0.000598093
METTL14	CASS4	-0.589584	0.00242947
METTL14	CAST	0.753055	2.16968e-05
METTL14	CASZ1	-0.776121	8.29724e-06
METTL14	CATSPERB	-0.456189	0.0250528
METTL14	CATSPERG	-0.635242	0.000852275
METTL14	CAV1	0.648863	0.000603498
METTL14	CAV2	0.742928	3.20497e-05
METTL14	CBARP	-0.494296	0.0140801
METTL14	CBFA2T2	-0.712852	9.26295e-05
METTL14	CBFA2T3	-0.630686	0.000953153
METTL14	CBFB	0.511677	0.0105945
METTL14	CBL	-0.453927	0.0258753
METTL14	CBLC	-0.459497	0.0238883
METTL14	CBLL1	0.687324	0.000206752
METTL14	CBLN4	0.418957	0.0415766
METTL14	CBR3	0.446173	0.0288598
METTL14	CBS	-0.614453	0.00140051
METTL14	CBWD7///CBWD6///CBWD3///CBWD5///CBWD2	0.573289	0.00340581
METTL14	CBX1	0.814378	1.27975e-06
METTL14	CBX2	-0.692059	0.000179223
METTL14	CBX6	-0.545359	0.00584811
METTL14	CC2D1A	-0.512076	0.0105237
METTL14	CCDC102A	-0.475818	0.0187643
METTL14	CCDC107	-0.534754	0.0070969
METTL14	CCDC110	0.564025	0.00409588
METTL14	CCDC121	0.630064	0.000967695
METTL14	CCDC124	-0.493165	0.014336
METTL14	CCDC125	-0.447356	0.0283874
METTL14	CCDC126	0.730113	5.12297e-05
METTL14	CCDC129	-0.439122	0.0318074
METTL14	CCDC13	-0.716762	8.13017e-05
METTL14	CCDC130	-0.701684	0.000132942
METTL14	CCDC134	-0.612791	0.00145508
METTL14	CCDC136	-0.488082	0.0155341
METTL14	CCDC137	-0.568053	0.00378256
METTL14	CCDC14	-0.478394	0.0180441
METTL14	CCDC140	-0.494974	0.0139283
METTL14	CCDC149	-0.554618	0.0049135
METTL14	CCDC150	-0.5557	0.00481303
METTL14	CCDC151	-0.661908	0.000426759
METTL14	CCDC153	-0.485958	0.0160582
METTL14	CCDC155	-0.538181	0.00667109
METTL14	CCDC158	-0.539952	0.00645953
METTL14	CCDC163	-0.568612	0.00374074
METTL14	CCDC167	-0.61606	0.0013494
METTL14	CCDC168	-0.456137	0.0250715
METTL14	CCDC169-SOHLH2	0.469815	0.0205334
METTL14	CCDC18	-0.548332	0.00553303
METTL14	CCDC180	-0.470272	0.0203939
METTL14	CCDC182	-0.528654	0.00791091
METTL14	CCDC186	0.67953	0.000260123
METTL14	CCDC189	-0.463526	0.0225292
METTL14	CCDC191	0.51791	0.00953321
METTL14	CCDC22	-0.679858	0.00025765
METTL14	CCDC24	-0.612489	0.00146519
METTL14	CCDC25	0.674736	0.000298586
METTL14	CCDC28A	0.685556	0.000217941
METTL14	CCDC28B	-0.444472	0.0295502
METTL14	CCDC3	-0.582798	0.00280237
METTL14	CCDC33	-0.657053	0.00048642
METTL14	CCDC36	-0.606949	0.00166159
METTL14	CCDC40	-0.619277	0.00125189
METTL14	CCDC47	0.576787	0.00317221
METTL14	CCDC50	0.668096	0.000359974
METTL14	CCDC54	-0.606032	0.0016962
METTL14	CCDC57	-0.523602	0.00864256
METTL14	CCDC58	-0.560532	0.00438495
METTL14	CCDC61	-0.417304	0.0424722
METTL14	CCDC65	-0.668647	0.000354491
METTL14	CCDC66	0.641554	0.000727774
METTL14	CCDC68	0.628964	0.00099386
METTL14	CCDC7	-0.563031	0.00417645
METTL14	CCDC74B	-0.490478	0.0149594
METTL14	CCDC77	-0.61016	0.00154518
METTL14	CCDC8	-0.534294	0.0071558
METTL14	CCDC80	0.544672	0.00592296
METTL14	CCDC82	0.644874	0.000668831
METTL14	CCDC85B	-0.480341	0.0175148
METTL14	CCDC86	-0.504998	0.0118381
METTL14	CCDC88C	-0.612771	0.00145574
METTL14	CCDC90B	0.71129	9.75266e-05
METTL14	CCDC91	0.701709	0.000132835
METTL14	CCDC93	0.497138	0.0134533
METTL14	CCDC94	-0.447739	0.0282359
METTL14	CCDC97	-0.581662	0.00286936
METTL14	CCEPR	-0.457	0.0247632
METTL14	CCHCR1	-0.692416	0.000177286
METTL14	CCIN	-0.409551	0.0468748
METTL14	CCL11	-0.433421	0.0343616
METTL14	CCL15-CCL14	-0.533264	0.00728903
METTL14	CCL16	-0.527276	0.00810514
METTL14	CCL17	-0.455588	0.0252691
METTL14	CCL19	-0.532236	0.00742405
METTL14	CCL21	-0.646115	0.000647891
METTL14	CCL22	-0.426911	0.0374749
METTL14	CCL23	-0.405623	0.0492373
METTL14	CCL27	-0.422961	0.0394698
METTL14	CCM2	-0.45176	0.0266829
METTL14	CCM2L	-0.530855	0.00760861
METTL14	CCNB3	-0.712132	9.48585e-05
METTL14	CCNC	0.707122	0.000111721
METTL14	CCND1	-0.432591	0.0347466
METTL14	CCND3	-0.473338	0.0194793
METTL14	CCNDBP1	0.532912	0.00733498
METTL14	CCNF	-0.654874	0.000515472
METTL14	CCNG1	0.615739	0.00135947
METTL14	CCNG2	0.667998	0.000360955
METTL14	CCNH	0.64791	0.000618588
METTL14	CCNI	0.671433	0.000327876
METTL14	CCNJ	-0.441705	0.0307011
METTL14	CCNL2	-0.525473	0.00836525
METTL14	CCNO	-0.507966	0.0112714
METTL14	CCNT2	0.680585	0.000252257
METTL14	CCNY	0.460784	0.023447
METTL14	CCNYL1	0.735442	4.22872e-05
METTL14	CCNYL2	-0.536956	0.00682076
METTL14	CCPG1	0.468612	0.0209036
METTL14	CCR7	-0.463578	0.022512
METTL14	CCS	-0.479441	0.0177577
METTL14	CCT4	0.747446	2.69902e-05
METTL14	CCT5	0.413302	0.0447023
METTL14	CCT7	-0.480081	0.0175848
METTL14	CCZ1B	0.806488	1.94489e-06
METTL14	CD101	-0.543791	0.00602014
METTL14	CD109	0.497489	0.0133774
METTL14	CD151	-0.482181	0.0170263
METTL14	CD164	0.812764	1.39634e-06
METTL14	CD177	-0.515955	0.00985619
METTL14	CD1A	-0.516887	0.00970113
METTL14	CD1E	-0.465765	0.0218016
METTL14	CD200	0.619846	0.0012353
METTL14	CD200R1	-0.715804	8.39582e-05
METTL14	CD207	-0.430052	0.0359461
METTL14	CD209	-0.4334	0.0343711
METTL14	CD24	-0.466328	0.0216216
METTL14	CD248	-0.634648	0.000864878
METTL14	CD27	-0.476156	0.0186682
METTL14	CD276	-0.697878	0.000149816
METTL14	CD2AP	0.630362	0.000960703
METTL14	CD2BP2	-0.595024	0.00216184
METTL14	CD300A	-0.456245	0.0250328
METTL14	CD300LF	-0.413005	0.0448711
METTL14	CD320	-0.436662	0.0328904
METTL14	CD37	-0.600853	0.00190331
METTL14	CD3D	-0.418247	0.0419594
METTL14	CD3EAP	-0.634875	0.000860052
METTL14	CD4	-0.506777	0.0114956
METTL14	CD40	-0.711618	9.64788e-05
METTL14	CD40LG	-0.42097	0.0405069
METTL14	CD46	0.743452	3.14229e-05
METTL14	CD5	-0.583146	0.00278214
METTL14	CD59	0.569847	0.00364969
METTL14	CD6	-0.633521	0.000889258
METTL14	CD63	0.482521	0.0169373
METTL14	CD7	-0.491376	0.0147487
METTL14	CD70	-0.555231	0.00485632
METTL14	CD74	-0.461582	0.0231768
METTL14	CD79A	-0.485231	0.0162411
METTL14	CD79B	-0.40492	0.0496697
METTL14	CD82	-0.526296	0.00824571
METTL14	CD9	0.601027	0.001896
METTL14	CD99L2	-0.573895	0.00336435
METTL14	CD99P1	-0.549702	0.00539273
METTL14	CDADC1	0.607311	0.00164809
METTL14	CDAN1	-0.473175	0.0195271
METTL14	CDC14A	0.449006	0.0277389
METTL14	CDC16	0.499263	0.0129997
METTL14	CDC20	-0.444977	0.0293437
METTL14	CDC20B	-0.61963	0.00124158
METTL14	CDC25A	-0.568083	0.00378035
METTL14	CDC25B	-0.608399	0.00160815
METTL14	CDC25C	-0.669121	0.000349838
METTL14	CDC26	0.749105	2.5317e-05
METTL14	CDC27	0.571544	0.00352767
METTL14	CDC34	-0.696054	0.00015854
METTL14	CDC37L1	0.501427	0.0125508
METTL14	CDC40	0.779407	7.17016e-06
METTL14	CDC42-IT1	-0.639659	0.000763397
METTL14	CDC42BPG	-0.493845	0.0141816
METTL14	CDC42EP3	0.524389	0.00852491
METTL14	CDC42EP4	-0.623745	0.00112653
METTL14	CDC42SE1	-0.617743	0.0012976
METTL14	CDC42SE2	0.544836	0.00590497
METTL14	CDC45	-0.426227	0.0378145
METTL14	CDC6	-0.547735	0.00559507
METTL14	CDC73	0.735763	4.17949e-05
METTL14	CDCA2	-0.452583	0.026374
METTL14	CDCA3	-0.570236	0.00362141
METTL14	CDCA5	-0.411923	0.0454915
METTL14	CDCA7L	0.420354	0.0408319
METTL14	CDH11	0.648188	0.000614158
METTL14	CDH12	-0.55397	0.00497459
METTL14	CDH15	-0.485221	0.0162435
METTL14	CDH22	-0.499866	0.0128733
METTL14	CDH24	-0.68137	0.000246547
METTL14	CDH26	-0.457462	0.0245994
METTL14	CDH4	-0.519484	0.00927959
METTL14	CDHR1	-0.436556	0.0329374
METTL14	CDIP1	-0.417166	0.0425475
METTL14	CDK10	-0.651391	0.000565018
METTL14	CDK11A	-0.657078	0.000486103
METTL14	CDK14	-0.429391	0.0362637
METTL14	CDK16	-0.832314	4.57366e-07
METTL14	CDK17	0.645372	0.000660352
METTL14	CDK2	-0.735844	4.16713e-05
METTL14	CDK5	-0.505856	0.0116719
METTL14	CDK5R1	-0.540629	0.0063802
METTL14	CDK5RAP1	-0.488604	0.0154074
METTL14	CDK7	0.872848	2.65738e-08
METTL14	CDK8	0.61045	0.00153502
METTL14	CDK9	-0.446768	0.0286216
METTL14	CDKL2	0.564299	0.00407387
METTL14	CDKL3	-0.520388	0.00913651
METTL14	CDKL5	0.525461	0.00836701
METTL14	CDKN1B	0.755705	1.95315e-05
METTL14	CDKN2D	-0.408677	0.0473925
METTL14	CDON	0.425225	0.0383163
METTL14	CDPF1	-0.576368	0.00319944
METTL14	CDR2L	-0.526911	0.00815721
METTL14	CDRT1	-0.434911	0.033679
METTL14	CDSN	-0.662988	0.000414384
METTL14	CDT1	-0.684908	0.000222165
METTL14	CDV3	0.671119	0.000330784
METTL14	CDX4	-0.559444	0.00447841
METTL14	CDYL2	-0.469963	0.0204882
METTL14	CEACAM21	-0.594478	0.00218751
METTL14	CEACAM7	-0.505137	0.0118112
METTL14	CEBPA	-0.436578	0.0329277
METTL14	CEBPD	-0.510843	0.0107436
METTL14	CEBPE	-0.492599	0.0144655
METTL14	CEBPZ	0.766512	1.25463e-05
METTL14	CECR3	-0.428342	0.0367723
METTL14	CECR5	-0.572404	0.00346715
METTL14	CECR9	-0.462606	0.0228338
METTL14	CELA1	-0.416507	0.0429089
METTL14	CELA2A	-0.502098	0.0124144
METTL14	CELA2B	-0.457432	0.02461
METTL14	CELF2	0.636049	0.000835407
METTL14	CELF3	-0.470284	0.0203903
METTL14	CELF4	-0.449613	0.0275035
METTL14	CELSR1	-0.590885	0.00236302
METTL14	CELSR2	-0.482797	0.0168653
METTL14	CELSR3	-0.743434	3.14446e-05
METTL14	CEMIP	-0.618441	0.00127663
METTL14	CEMP1	-0.41104	0.0460023
METTL14	CEND1	-0.474542	0.0191295
METTL14	CENPA	-0.476772	0.0184949
METTL14	CENPBD1P1	-0.726233	5.87472e-05
METTL14	CENPC	0.753103	2.16556e-05
METTL14	CENPF	-0.525133	0.0084151
METTL14	CENPH	-0.513974	0.0101926
METTL14	CENPI	-0.617988	0.00129022
METTL14	CENPJ	-0.41857	0.0417852
METTL14	CENPM	-0.597008	0.00207066
METTL14	CENPN	-0.53147	0.00752601
METTL14	CENPO	-0.673584	0.000308531
METTL14	CENPQ	0.412352	0.0452446
METTL14	CENPT	-0.553557	0.0050138
METTL14	CENPU	-0.413737	0.0444553
METTL14	CEP112	0.585183	0.00266614
METTL14	CEP120	0.515018	0.010014
METTL14	CEP135	0.471945	0.0198906
METTL14	CEP170B	-0.577716	0.00311245
METTL14	CEP19	0.451905	0.0266282
METTL14	CEP192	0.51201	0.0105354
METTL14	CEP250	-0.589531	0.00243221
METTL14	CEP350	0.47938	0.0177743
METTL14	CEP44	0.615786	0.00135801
METTL14	CEP63	0.595293	0.00214926
METTL14	CEP68	0.612836	0.00145355
METTL14	CEP76	0.433585	0.0342862
METTL14	CEP83	0.655771	0.000503339
METTL14	CEP89	-0.667363	0.000367379
METTL14	CERCAM	-0.428338	0.0367738
METTL14	CERS3	-0.480644	0.0174334
METTL14	CES1P1	-0.522218	0.0088524
METTL14	CES3	-0.686948	0.00020909
METTL14	CES5A	-0.434694	0.0337776
METTL14	CETN3	0.776688	8.09228e-06
METTL14	CFAP100	-0.511938	0.0105482
METTL14	CFAP157	-0.429523	0.0361999
METTL14	CFAP221	0.481188	0.0172885
METTL14	CFAP36	0.715455	8.49456e-05
METTL14	CFAP47	-0.551173	0.00524537
METTL14	CFAP57	-0.418586	0.0417765
METTL14	CFAP61	-0.447494	0.0283327
METTL14	CFAP65	-0.561711	0.00428546
METTL14	CFAP73	-0.40655	0.0486712
METTL14	CFAP74	-0.416386	0.0429757
METTL14	CFAP99	-0.544386	0.00595435
METTL14	CFDP1	0.746785	2.76832e-05
METTL14	CFH	0.662799	0.000416526
METTL14	CFHR1	0.704429	0.000121826
METTL14	CFHR3	-0.575685	0.0032443
METTL14	CFHR5	-0.423742	0.039069
METTL14	CFI	0.749616	2.48204e-05
METTL14	CFL1	-0.634233	0.000873791
METTL14	CFL2	0.708931	0.000105354
METTL14	CFTR	-0.521168	0.00901453
METTL14	CGA	-0.524937	0.00844386
METTL14	CGB7	-0.50086	0.0126673
METTL14	CGGBP1	0.847259	1.7629e-07
METTL14	CGRRF1	0.742843	3.21533e-05
METTL14	CH17-360D5.1	-0.409627	0.0468298
METTL14	CHAC1	-0.558723	0.00454124
METTL14	CHAD	-0.647272	0.000628863
METTL14	CHADL	-0.6097	0.00156142
METTL14	CHAF1A	-0.652431	0.000549807
METTL14	CHAF1B	-0.437792	0.0323894
METTL14	CHAT	-0.515004	0.0100166
METTL14	CHCHD3	-0.417459	0.0423875
METTL14	CHCHD5	-0.55684	0.00470895
METTL14	CHD3	-0.658403	0.000469145
METTL14	CHD4	-0.535871	0.00695571
METTL14	CHD5	-0.56881	0.00372605
METTL14	CHD7	-0.63944	0.000767606
METTL14	CHD8	-0.69892	0.000145019
METTL14	CHD9	0.686343	0.000212898
METTL14	CHDH	-0.659299	0.000457985
METTL14	CHERP	-0.526993	0.00814545
METTL14	CHFR	-0.559459	0.00447709
METTL14	CHGB	0.607027	0.00165868
METTL14	CHI3L1	-0.537637	0.00673726
METTL14	CHIA	-0.408276	0.0476314
METTL14	CHIAP2	-0.470762	0.0202455
METTL14	CHIC1	0.679954	0.000256934
METTL14	CHID1	-0.539728	0.00648597
METTL14	CHKA	-0.58049	0.00293978
METTL14	CHM	0.619867	0.00123469
METTL14	CHML	0.465929	0.0217488
METTL14	CHMP1A	-0.559509	0.00447275
METTL14	CHMP2B	0.732461	4.71038e-05
METTL14	CHMP5	0.437385	0.0325692
METTL14	CHMP6	-0.490727	0.0149007
METTL14	CHN1	0.495489	0.0138141
METTL14	CHN2	0.496668	0.0135554
METTL14	CHODL	-0.480906	0.0173634
METTL14	CHORDC1	0.612012	0.00148126
METTL14	CHP2	-0.634359	0.000871082
METTL14	CHPF	-0.705032	0.000119498
METTL14	CHPF2	-0.76247	1.48451e-05
METTL14	CHRD	-0.459782	0.02379
METTL14	CHRDL1	0.5642	0.00408178
METTL14	CHRDL2	-0.446461	0.0287443
METTL14	CHRM1	-0.598302	0.00201301
METTL14	CHRM5	-0.49974	0.0128996
METTL14	CHRNA10	-0.433123	0.0344996
METTL14	CHRNA2	-0.498078	0.013251
METTL14	CHRNA3	-0.50303	0.0122268
METTL14	CHRNA4	-0.50066	0.0127085
METTL14	CHRNA5	-0.60445	0.00175732
METTL14	CHRNA9	-0.415433	0.0435036
METTL14	CHRNB1	-0.524119	0.0085651
METTL14	CHRNB2	-0.498338	0.0131956
METTL14	CHRNB3	-0.530835	0.00761145
METTL14	CHRNB4	-0.472888	0.0196114
METTL14	CHRND	-0.452318	0.026473
METTL14	CHRNG	-0.565914	0.0039463
METTL14	CHST1	-0.568675	0.00373603
METTL14	CHST12	-0.576876	0.00316643
METTL14	CHST13	-0.559643	0.00446119
METTL14	CHST15	0.421702	0.0401228
METTL14	CHST5	-0.420928	0.0405289
METTL14	CHTF18	-0.7205	7.16261e-05
METTL14	CHTOP	-0.500943	0.0126501
METTL14	CHUK	0.739205	3.6829e-05
METTL14	CHURC1	0.440753	0.0311052
METTL14	CHURC1-FNTB	-0.454205	0.0257731
METTL14	CIB1	-0.458623	0.0241917
METTL14	CIB2	-0.567125	0.00385293
METTL14	CIB3	-0.435382	0.0334651
METTL14	CIC	-0.648204	0.000613902
METTL14	CIDEA	-0.459121	0.0240186
METTL14	CIDEC	-0.435644	0.0333469
METTL14	CIITA	-0.669734	0.000343896
METTL14	CILP2	-0.631199	0.000941313
METTL14	CISD2	0.516764	0.00972147
METTL14	CISD3	-0.733995	4.45682e-05
METTL14	CISH	-0.582574	0.00281549
METTL14	CIZ1	-0.616504	0.00133557
METTL14	CKAP2///IGLV@	-0.43162	0.0352018
METTL14	CKAP5	-0.78507	5.54244e-06
METTL14	CKB	-0.603635	0.0017895
METTL14	CKM	-0.417027	0.0426237
METTL14	CKMT1A	-0.478607	0.0179856
METTL14	CLASP2	0.612596	0.00146158
METTL14	CLASRP	-0.604975	0.00173682
METTL14	CLCN2	-0.49316	0.0143371
METTL14	CLCN3	0.701921	0.000131949
METTL14	CLCN4	-0.642694	0.000707051
METTL14	CLCN7	-0.655549	0.000506321
METTL14	CLCNKB	-0.445488	0.0291364
METTL14	CLDN1	0.697519	0.000151496
METTL14	CLDN11	0.411453	0.0457627
METTL14	CLDN12	0.730937	4.97475e-05
METTL14	CLDN17	-0.474645	0.0190997
METTL14	CLDN18	-0.553992	0.00497246
METTL14	CLDN19	-0.709331	0.000103988
METTL14	CLDN20	-0.486261	0.0159826
METTL14	CLDN3	-0.617555	0.0013033
METTL14	CLDN4	-0.665247	0.000389498
METTL14	CLDN5	-0.519944	0.00920652
METTL14	CLDN6	-0.493871	0.0141757
METTL14	CLDN7	-0.467131	0.0213667
METTL14	CLDND1	0.434005	0.0340929
METTL14	CLEC10A	-0.511581	0.0106115
METTL14	CLEC12B	-0.435053	0.0336143
METTL14	CLEC14A	-0.504303	0.0119742
METTL14	CLEC16A	-0.707811	0.000109258
METTL14	CLEC18A	-0.460728	0.0234662
METTL14	CLEC1B	-0.535211	0.0070389
METTL14	CLEC2B	0.427109	0.0373769
METTL14	CLEC4F	-0.46596	0.0217388
METTL14	CLEC4G	-0.575044	0.00328682
METTL14	CLIC4	0.681138	0.000248224
METTL14	CLIC5	0.717954	7.80999e-05
METTL14	CLIP1	0.601598	0.00187225
METTL14	CLIP4	0.716317	8.25257e-05
METTL14	CLK1	0.81614	1.16241e-06
METTL14	CLK3	-0.541613	0.00626623
METTL14	CLK4	0.566205	0.00392367
METTL14	CLMN	-0.440088	0.0313897
METTL14	CLMP	0.519968	0.00920283
METTL14	CLN6	-0.494123	0.0141189
METTL14	CLNK	-0.516045	0.00984107
METTL14	CLNS1A	0.459685	0.0238233
METTL14	CLOCK	0.776954	7.99759e-06
METTL14	CLPB	-0.561694	0.00428693
METTL14	CLPP	-0.509773	0.0109374
METTL14	CLPS	-0.538419	0.00664238
METTL14	CLPTM1	-0.683517	0.000231489
METTL14	CLPTM1L	-0.483024	0.0168061
METTL14	CLRN1	-0.522197	0.00885564
METTL14	CLSPN	-0.659565	0.000454712
METTL14	CLSTN1	-0.432081	0.034985
METTL14	CLSTN3	-0.444328	0.029609
METTL14	CLTB	-0.582661	0.00281038
METTL14	CLTC	0.442554	0.0303442
METTL14	CLTC-IT1	-0.424011	0.0389313
METTL14	CLTCL1	-0.442526	0.0303557
METTL14	CLU	-0.473406	0.0194595
METTL14	CLUH	-0.60435	0.00176121
METTL14	CLUHP3	-0.639113	0.00077393
METTL14	CMAHP	0.501531	0.0125296
METTL14	CMAS	0.523118	0.00871543
METTL14	CMIP	-0.661446	0.000432145
METTL14	CMPK1	0.518106	0.00950131
METTL14	CMTM1	-0.474516	0.0191369
METTL14	CMTM4	0.454636	0.0256151
METTL14	CMTM5	-0.451696	0.0267071
METTL14	CMTM7	-0.494621	0.0140072
METTL14	CMTR1	-0.690391	0.000188533
METTL14	CMTR2	0.731022	4.95955e-05
METTL14	CMYA5	0.523092	0.00871933
METTL14	CNBD2	-0.522843	0.00875712
METTL14	CNBP	0.605138	0.00173051
METTL14	CNEP1R1	0.756201	1.9148e-05
METTL14	CNFN	-0.433449	0.0343489
METTL14	CNGB1	-0.640499	0.000747429
METTL14	CNIH1	0.719847	7.32407e-05
METTL14	CNIH2	-0.667645	0.000364516
METTL14	CNKSR1	-0.690962	0.0001853
METTL14	CNKSR2	0.51673	0.00972704
METTL14	CNN2	-0.723128	6.54446e-05
METTL14	CNNM2	-0.58439	0.00271084
METTL14	CNOT10	0.535638	0.00698491
METTL14	CNOT11	-0.609989	0.0015512
METTL14	CNOT2	0.499995	0.0128465
METTL14	CNOT3	-0.518783	0.0093918
METTL14	CNOT7	0.662662	0.000418089
METTL14	CNP	-0.645642	0.000655805
METTL14	CNPPD1	-0.75734	1.8293e-05
METTL14	CNPY3	-0.676298	0.000285538
METTL14	CNPY4	-0.461485	0.0232095
METTL14	CNR1	0.420751	0.0406219
METTL14	CNRIP1	0.464017	0.0223679
METTL14	CNST	0.449489	0.0275515
METTL14	CNTD1	-0.41271	0.0450396
METTL14	CNTD2	-0.564915	0.00402478
METTL14	CNTF	-0.506939	0.0114648
METTL14	CNTFR	-0.554256	0.00494754
METTL14	CNTN1	0.581046	0.00290621
METTL14	CNTN2	-0.464702	0.0221446
METTL14	CNTN4	0.608951	0.00158817
METTL14	CNTNAP1	-0.489133	0.0152799
METTL14	CNTROB	-0.677686	0.000274369
METTL14	COA4	-0.649111	0.000599626
METTL14	COBLL1	0.637086	0.000814138
METTL14	COG3	0.669767	0.000343572
METTL14	COG4	-0.5049	0.0118573
METTL14	COG6	0.756161	1.91787e-05
METTL14	COG8	-0.719103	7.51164e-05
METTL14	COIL	0.653241	0.000538209
METTL14	COL11A2	-0.551424	0.00522055
METTL14	COL15A1	-0.448939	0.0277649
METTL14	COL16A1	-0.444657	0.0294742
METTL14	COL17A1	-0.433879	0.0341505
METTL14	COL18A1	-0.636954	0.000816815
METTL14	COL1A1	-0.509057	0.0110687
METTL14	COL20A1	-0.66039	0.000444691
METTL14	COL23A1	-0.507912	0.0112815
METTL14	COL24A1	-0.517331	0.00962797
METTL14	COL25A1	-0.539959	0.00645878
METTL14	COL26A1	-0.58621	0.00260925
METTL14	COL2A1	-0.435853	0.0332527
METTL14	COL4A2	-0.582842	0.0027998
METTL14	COL4A3	-0.440927	0.0310307
METTL14	COL4A3BP	0.498874	0.0130818
METTL14	COL4A4	-0.511828	0.0105676
METTL14	COL5A1	-0.562611	0.00421088
METTL14	COL5A3	-0.532012	0.00745373
METTL14	COL6A1	-0.636548	0.000825125
METTL14	COL6A3	-0.439774	0.031525
METTL14	COL6A5	-0.471467	0.0200334
METTL14	COL7A1	-0.645574	0.000656946
METTL14	COL8A1	0.642539	0.00070984
METTL14	COL9A2	-0.704788	0.000120437
METTL14	COLCA1	-0.546876	0.00568545
METTL14	COLEC12	0.50152	0.0125318
METTL14	COMMD10	0.47545	0.0188689
METTL14	COMMD3	0.618882	0.00126352
METTL14	COMMD3-BMI1	0.73607	4.13295e-05
METTL14	COMMD4	-0.50656	0.0115369
METTL14	COMMD5	-0.414334	0.0441183
METTL14	COMMD6	0.449344	0.0276076
METTL14	COMMD7	-0.643711	0.000688994
METTL14	COMMD8	0.690279	0.000189174
METTL14	COMP	-0.458049	0.0243927
METTL14	COMT	-0.549923	0.0053704
METTL14	COMTD1	-0.611113	0.00151202
METTL14	COPB2	0.467606	0.0212174
METTL14	COPE	-0.484381	0.0164567
METTL14	COPS2	0.611398	0.0015022
METTL14	COPS4	0.768111	1.1728e-05
METTL14	COPS5	0.7172	8.01114e-05
METTL14	COPS7A	-0.612642	0.00146004
METTL14	COPS8	0.404453	0.0499587
METTL14	COQ4	-0.562946	0.00418334
METTL14	COQ8B	-0.526541	0.00821033
METTL14	CORIN	-0.467359	0.0212949
METTL14	CORO1B	-0.617089	0.00131754
METTL14	CORO6	-0.470632	0.0202849
METTL14	CORO7	-0.424381	0.0387435
METTL14	CORT	-0.453234	0.0261315
METTL14	COX10	-0.525079	0.00842306
METTL14	COX11	0.635988	0.000836679
METTL14	COX18	-0.516484	0.00976784
METTL14	COX2	-0.476026	0.0187052
METTL14	COX5B	-0.414817	0.0438474
METTL14	COX6A1	-0.607498	0.00164117
METTL14	COX6A1P1	-0.531306	0.00754794
METTL14	COX6A2	-0.442208	0.0304891
METTL14	COX6B1	-0.497337	0.0134102
METTL14	COX6B2	-0.589995	0.00240831
METTL14	COX7A1	-0.410294	0.0464375
METTL14	COX7C	0.559216	0.00449822
METTL14	CPA2	-0.432253	0.0349046
METTL14	CPA5	-0.552666	0.00509934
METTL14	CPA6	-0.540608	0.0063827
METTL14	CPAMD8	-0.487215	0.0157462
METTL14	CPE	0.631867	0.000926063
METTL14	CPEB4	0.418879	0.0416188
METTL14	CPED1	0.676259	0.000285857
METTL14	CPLX2	-0.6325	0.00091182
METTL14	CPLX3	-0.508847	0.0111076
METTL14	CPN1	-0.537436	0.00676185
METTL14	CPN2	-0.422254	0.0398355
METTL14	CPNE1	-0.589544	0.00243154
METTL14	CPNE2	-0.571306	0.00354456
METTL14	CPNE3	0.698381	0.000147483
METTL14	CPNE4	-0.416383	0.0429772
METTL14	CPNE5	-0.488279	0.015486
METTL14	CPNE6	-0.457839	0.0244663
METTL14	CPNE8	0.416511	0.0429066
METTL14	CPO	-0.405036	0.0495984
METTL14	CPOX	0.688827	0.000197644
METTL14	CPPED1	-0.451306	0.026855
METTL14	CPQ	0.608294	0.00161195
METTL14	CPSF3L	-0.656378	0.000495267
METTL14	CPSF4	-0.636778	0.000820402
METTL14	CPSF6	0.463197	0.0226379
METTL14	CPTP	-0.469002	0.0207829
METTL14	CPVL	0.538541	0.0066276
METTL14	CR2	-0.527774	0.00803446
METTL14	CRABP1	-0.61059	0.00153013
METTL14	CRABP2	-0.634949	0.000858476
METTL14	CRACR2A	-0.474099	0.0192574
METTL14	CRACR2B	-0.460949	0.0233912
METTL14	CRAMP1	-0.537197	0.00679108
METTL14	CRB3	-0.591996	0.00230752
METTL14	CRBN	0.775062	8.69279e-06
METTL14	CRCP	-0.681393	0.000246378
METTL14	CREB1	0.801197	2.54845e-06
METTL14	CREB3L1	-0.494286	0.0140822
METTL14	CREB3L2	0.434227	0.0339908
METTL14	CREB3L4	-0.44505	0.029314
METTL14	CREBL2	0.678202	0.000270316
METTL14	CREBRF	0.715216	8.56268e-05
METTL14	CREG1	0.659584	0.00045447
METTL14	CRELD1	-0.60624	0.0016883
METTL14	CREM	0.431668	0.0351791
METTL14	CRH	-0.632767	0.000905884
METTL14	CRHBP	-0.588853	0.00246749
METTL14	CRIM1	0.741125	3.42922e-05
METTL14	CRISP1	-0.626408	0.00105706
METTL14	CRISPLD1	0.568218	0.00377018
METTL14	CRISPLD2	-0.502261	0.0123814
METTL14	CRK	0.560722	0.00436877
METTL14	CRLF1	-0.421962	0.0399875
METTL14	CRLS1	0.66067	0.000441329
METTL14	CRNDE	0.681207	0.000247725
METTL14	CRNKL1	0.764237	1.37977e-05
METTL14	CRNN	-0.468604	0.0209062
METTL14	CROCC	-0.511005	0.0107144
METTL14	CRP	-0.478642	0.0179759
METTL14	CRTAC1	-0.447552	0.0283097
METTL14	CRTC1	-0.519251	0.00931681
METTL14	CRTC2	-0.50792	0.0112801
METTL14	CRX	-0.511743	0.0105827
METTL14	CRY1	0.855511	9.9639e-08
METTL14	CRYBA2	-0.540588	0.00638496
METTL14	CRYBA4	-0.42662	0.0376189
METTL14	CRYBB2	-0.440626	0.0311594
METTL14	CRYBB2P1	-0.50213	0.0124079
METTL14	CRYBB3	-0.452548	0.0263869
METTL14	CRYBG3	0.673318	0.000310865
METTL14	CRYGA	-0.43141	0.0353004
METTL14	CRYGC	-0.500413	0.0127597
METTL14	CRYZ	0.621453	0.00118942
METTL14	CRYZL1	0.742915	3.20659e-05
METTL14	CS	-0.407899	0.0478569
METTL14	CSAG2	-0.542365	0.00618043
METTL14	CSDE1	0.780375	6.86505e-06
METTL14	CSF1	-0.603581	0.00179166
METTL14	CSF1R	-0.604028	0.0017739
METTL14	CSF2	-0.445149	0.0292738
METTL14	CSF3R	-0.444929	0.0293635
METTL14	CSGALNACT1	0.614664	0.0013937
METTL14	CSGALNACT2	0.535922	0.00694934
METTL14	CSH1	-0.611584	0.00149584
METTL14	CSH2	-0.441603	0.0307442
METTL14	CSHL1	-0.622289	0.00116614
METTL14	CSK	-0.740462	3.51495e-05
METTL14	CSMD1	-0.65755	0.000480004
METTL14	CSNK1A1	0.76037	1.61799e-05
METTL14	CSNK1E	-0.576726	0.00317614
METTL14	CSNK1G1	-0.409451	0.0469334
METTL14	CSNK1G2	-0.423539	0.0391726
METTL14	CSNK1G3	0.639886	0.000759057
METTL14	CSPG4	-0.720582	7.14273e-05
METTL14	CSPG5	-0.534099	0.00718087
METTL14	CSRNP1	-0.658962	0.000462154
METTL14	CSRNP2	-0.554302	0.00494319
METTL14	CSRP1	-0.547317	0.00563896
METTL14	CSRP2	-0.485628	0.016141
METTL14	CSRP3	-0.478482	0.0180198
METTL14	CST1	-0.461845	0.0230886
METTL14	CST13P	-0.488203	0.0155046
METTL14	CST3	-0.572848	0.00343627
METTL14	CST4	-0.538262	0.00666128
METTL14	CST5	-0.486231	0.0159902
METTL14	CST7	-0.417905	0.0421447
METTL14	CST8	-0.586985	0.00256697
METTL14	CST9	-0.494328	0.0140728
METTL14	CSTA	0.443357	0.0300098
METTL14	CSTF2T	0.496337	0.0136275
METTL14	CT55	-0.461074	0.0233487
METTL14	CT83	-0.545889	0.00579079
METTL14	CTAG1A	-0.636346	0.000829271
METTL14	CTAG2	-0.524457	0.00851484
METTL14	CTAGE1	-0.420215	0.0409053
METTL14	CTAGE8///CTAGE4	-0.637373	0.000808341
METTL14	CTAGE8///CTAGE4///CTAGE9	-0.411082	0.0459781
METTL14	CTB-12O2.1	-0.638078	0.000794244
METTL14	CTB-49A3.2	-0.558142	0.00459244
METTL14	CTBP1	-0.488871	0.0153428
METTL14	CTBP1-AS	-0.532615	0.00737395
METTL14	CTBP1-AS2	-0.704559	0.000121323
METTL14	CTBS	0.530059	0.00771684
METTL14	CTC-338M12.4	-0.41422	0.0441828
METTL14	CTD-2194D22.4	-0.514769	0.0100565
METTL14	CTD-2350J17.1	-0.432623	0.0347316
METTL14	CTD-3080P12.3	-0.455608	0.025262
METTL14	CTDNEP1	-0.510789	0.0107534
METTL14	CTDSP1	-0.538088	0.00668243
METTL14	CTDSPL2	0.437152	0.0326724
METTL14	CTIF	-0.616434	0.00133775
METTL14	CTLA4	-0.570798	0.00358088
METTL14	CTNNA2	-0.427087	0.0373878
METTL14	CTNNAL1	0.767721	1.19232e-05
METTL14	CTNNBIP1	-0.600175	0.00193196
METTL14	CTNND2	-0.422794	0.0395563
METTL14	CTNS	-0.74646	2.80299e-05
METTL14	CTPS1	-0.62557	0.00107851
METTL14	CTPS2	-0.481636	0.0171697
METTL14	CTR9	0.828787	5.65118e-07
METTL14	CTRB2	-0.506873	0.0114775
METTL14	CTRC	-0.490638	0.0149217
METTL14	CTRL	-0.558609	0.00455128
METTL14	CTSA	-0.589093	0.00245495
METTL14	CTSC	0.410445	0.0463493
METTL14	CTSE	-0.665818	0.000383421
METTL14	CTSF	-0.442558	0.0303426
METTL14	CTSG	-0.536118	0.0069248
METTL14	CTSK	0.512737	0.0104074
METTL14	CTSL	0.466107	0.021692
METTL14	CTSO	0.542579	0.0061561
METTL14	CTSW	-0.497318	0.0134143
METTL14	CTU2	-0.492453	0.014499
METTL14	CTXN3	0.562601	0.00421166
METTL14	CUBN	-0.445508	0.029128
METTL14	CUEDC1	-0.508902	0.0110973
METTL14	CUEDC2	-0.522867	0.00875348
METTL14	CUL1	0.609739	0.00156003
METTL14	CUL2	0.585648	0.00264027
METTL14	CUL3	0.695588	0.000160842
METTL14	CUL4A	0.483236	0.0167511
METTL14	CUL4B	0.714507	8.76753e-05
METTL14	CUL5	0.62697	0.00104287
METTL14	CUL7	-0.544835	0.00590513
METTL14	CUL9	-0.591335	0.00234043
METTL14	CUTC	0.529679	0.00776888
METTL14	CUX2	-0.528589	0.00791992
METTL14	CUZD1	-0.438036	0.0322819
METTL14	CWC22	0.671117	0.000330805
METTL14	CWF19L2	0.746177	2.83346e-05
METTL14	CX3CL1	-0.646654	0.000638971
METTL14	CXCL16	-0.49588	0.0137278
METTL14	CXCL17	-0.500541	0.0127331
METTL14	CXCL3	-0.596756	0.00208205
METTL14	CXCL6	0.446381	0.0287763
METTL14	CXCR3	-0.559732	0.00445351
METTL14	CXCR5	-0.472027	0.0198663
METTL14	CXorf23	0.727899	5.54085e-05
METTL14	CXorf36	-0.670722	0.000334493
METTL14	CXorf51B	-0.491046	0.0148259
METTL14	CXorf57	0.701072	0.000135537
METTL14	CXXC1	-0.613814	0.00142126
METTL14	CXXC4	-0.569508	0.00367454
METTL14	CXXC5	-0.41342	0.0446351
METTL14	CYAT1///IGLV1-44	-0.451607	0.0267408
METTL14	CYB561A3	-0.412834	0.0449684
METTL14	CYB561D2	-0.73441	4.39028e-05
METTL14	CYB5A	0.497973	0.0132734
METTL14	CYB5B	0.532339	0.00741041
METTL14	CYB5R1	-0.765717	1.29721e-05
METTL14	CYB5R2	-0.437705	0.0324274
METTL14	CYB5R4	0.426458	0.0376997
METTL14	CYB5RL	-0.703688	0.000124747
METTL14	CYBA	-0.606192	0.00169012
METTL14	CYBRD1	0.70946	0.00010355
METTL14	CYFIP2	-0.481063	0.0173218
METTL14	CYGB	-0.73163	4.85293e-05
METTL14	CYHR1	-0.587066	0.0025626
METTL14	CYLC1	-0.511947	0.0105466
METTL14	CYLC2	-0.479368	0.0177776
METTL14	CYP11B1	-0.425916	0.0379697
METTL14	CYP1A2	-0.64729	0.000628579
METTL14	CYP24A1	-0.442181	0.0305005
METTL14	CYP26B1	-0.577622	0.00311849
METTL14	CYP27B1	-0.573277	0.00340663
METTL14	CYP2A13	-0.439731	0.0315436
METTL14	CYP2A6	-0.458398	0.0242702
METTL14	CYP2A7P1	-0.581616	0.00287205
METTL14	CYP2B6	-0.498797	0.0130981
METTL14	CYP2C8	-0.544314	0.00596231
METTL14	CYP2C9	-0.643729	0.000688674
METTL14	CYP2D6	-0.551244	0.00523832
METTL14	CYP2E1	-0.638518	0.000785553
METTL14	CYP2S1	-0.583081	0.00278594
METTL14	CYP2U1	0.553488	0.00502037
METTL14	CYP39A1	0.76558	1.30464e-05
METTL14	CYP3A43	-0.690541	0.000187679
METTL14	CYP3A5	0.484801	0.0163498
METTL14	CYP4A11	-0.438643	0.0320157
METTL14	CYP4A22	-0.507101	0.0114342
METTL14	CYP4F2	-0.581585	0.0028739
METTL14	CYP4F30P	-0.424357	0.0387554
METTL14	CYP4F62P	-0.446153	0.0288677
METTL14	CYP7A1	-0.418705	0.0417123
METTL14	CYP8B1	-0.459477	0.0238953
METTL14	CYS1	0.415068	0.0437069
METTL14	CYSRT1	-0.454203	0.0257737
METTL14	CYTH2	-0.68786	0.000203464
METTL14	CYTH3	-0.457571	0.0245608
METTL14	CYTH4	-0.593488	0.00223474
METTL14	CYYR1	-0.442853	0.0302191
METTL14	D21S2088E	-0.801612	2.4957e-06
METTL14	D2HGDH	-0.456519	0.0249347
METTL14	DAAM1	0.746436	2.80553e-05
METTL14	DAB2IP	-0.4343	0.0339576
METTL14	DACH1	-0.416282	0.0430327
METTL14	DACT2	-0.428812	0.0365437
METTL14	DACT3	-0.641977	0.000720036
METTL14	DAD1	0.477422	0.0183131
METTL14	DAG1	-0.496898	0.0135053
METTL14	DAGLB	-0.600469	0.00191946
METTL14	DALRD3	-0.649745	0.000589829
METTL14	DAOA	-0.436606	0.0329155
METTL14	DAPK1	0.51117	0.010685
METTL14	DAPK2	-0.567913	0.00379313
METTL14	DARS	0.54361	0.00604035
METTL14	DARS2	-0.415611	0.0434045
METTL14	DAZ4///DAZ2///DAZ3	-0.630242	0.000963523
METTL14	DAZAP2	0.484492	0.0164284
METTL14	DBF4B	-0.556396	0.00474924
METTL14	DBH	-0.498582	0.0131437
METTL14	DBIL5P	-0.550805	0.00528192
METTL14	DBN1	-0.75928	1.69137e-05
METTL14	DBNDD1	-0.504625	0.0119109
METTL14	DBP	-0.435397	0.0334584
METTL14	DCAF11	-0.541123	0.00632284
METTL14	DCAF15	-0.656202	0.000497599
METTL14	DCAKD	-0.846481	1.85718e-07
METTL14	DCBLD1	-0.484825	0.0163439
METTL14	DCBLD2	0.430373	0.0357925
METTL14	DCDC2B	-0.422192	0.0398676
METTL14	DCLK2	-0.468493	0.0209406
METTL14	DCLRE1B	-0.572853	0.0034359
METTL14	DCLRE1C	-0.459233	0.0239795
METTL14	DCN	0.603335	0.00180151
METTL14	DCP2	0.56339	0.00414715
METTL14	DCST1	-0.452245	0.0265004
METTL14	DCST2	-0.431322	0.0353421
METTL14	DCSTAMP	-0.505496	0.0117415
METTL14	DCT	-0.619573	0.00124325
METTL14	DCTN2	-0.657466	0.000481081
METTL14	DCTN4	0.773839	9.17003e-06
METTL14	DCTN6	0.70691	0.00011249
METTL14	DCTPP1	-0.527258	0.00810773
METTL14	DCUN1D4	0.797521	3.06064e-06
METTL14	DCX	-0.532478	0.00739201
METTL14	DDA1	-0.63016	0.000965447
METTL14	DDAH2	-0.520683	0.00909028
METTL14	DDB1	-0.479028	0.0178702
METTL14	DDHD2	0.456289	0.025017
METTL14	DDI1	-0.458278	0.0243122
METTL14	DDN	-0.434351	0.0339343
METTL14	DDR2	0.626364	0.00105818
METTL14	DDRGK1	-0.595531	0.00213823
METTL14	DDX1	0.844373	2.13554e-07
METTL14	DDX10	0.451368	0.0268315
METTL14	DDX11	-0.794791	3.49811e-06
METTL14	DDX11L2	-0.77599	8.34518e-06
METTL14	DDX19A	-0.5406	0.00638358
METTL14	DDX25	0.501876	0.0124593
METTL14	DDX28	-0.680595	0.000252185
METTL14	DDX39A	-0.511141	0.0106901
METTL14	DDX3X	0.681348	0.000246704
METTL14	DDX4	-0.457842	0.0244654
METTL14	DDX41	-0.472797	0.0196383
[truncated: 7,059 more rows]
