# Supplementary material for: Downregulation of Methyltransferase-Like 14 Promotes Ovarian Cancer Cell Proliferation Through Stabilizing TROAP mRNA
Source: Front Oncol. 2022 Feb 18;12:824258. doi: 10.3389/fonc.2022.824258 (PMC8894193; doi:10.3389/fonc.2022.824258)
Supplement: Supplementary file 3 [file Table_2.xlsx]

## Sheet: S1-CNV
sampleID	ALKBH5	ELF3	FMR1	FTO	HNRNPA2B1	HNRNPC	IGF2BP1	IGF2BP2	IGF2BP3	KIAA1429	LRPPRC	METTL14	METTL3	RBM15	RBM15B	RBMX	WTAP	YTHDC1	YTHDC2	YTHDF1	YTHDF2	YTHDF3	ZC3H13
TCGA.04.1348.01	-1	0	-1	-1	0	0	0	2	2	0	2	-1	0	0	0	-1	-1	0	0	2	0	0	0
TCGA.04.1357.01	-1	1	0	0	0	1	0	1	0	1	0	-1	1	0	1	0	-1	0	2	1	-1	1	-1
TCGA.04.1362.01	-1	-1	-1	-1	-1	1	1	1	-1	1	-1	0	1	1	-1	1	-1	1	-1	1	0	1	0
TCGA.04.1364.01	-1	1	1	-1	1	1	-1	1	1	1	1	-1	1	-1	0	1	0	0	-1	1	-1	1	0
TCGA.04.1365.01	-1	0	-1	-1	0	0	0	1	0	2	0	0	0	0	-1	-1	-1	0	-1	0	1	1	-1
TCGA.04.1514.01	-1	1	-1	0	-1	1	1	2	-1	-1	-1	-1	1	-1	-1	-1	-1	-1	0	1	-1	-1	-1
TCGA.04.1519.01	-1	1	1	1	0	1	-1	0	0	0	1	0	1	1	0	1	-1	0	-1	0	-1	0	0
TCGA.09.0364.01	-1	0	0	1	0	1	-1	1	0	1	1	-1	1	1	1	0	-1	0	0	1	-1	0	1
TCGA.09.0366.01	-1	0	-1	-1	0	0	-1	1	0	-1	1	-1	0	1	-1	-1	0	0	-1	1	1	-1	-1
TCGA.09.0367.01	-1	1	1	1	1	1	-1	1	1	2	1	-1	1	-1	-1	2	-1	1	0	1	1	0	-1
TCGA.09.0369.01	-1	1	-1	1	1	-1	1	2	1	0	1	-1	-1	-1	-1	-1	-1	-1	-1	1	-1	0	-1
TCGA.09.1659.01	-1	1	2	-1	-1	2	2	-1	-1	0	1	-1	2	1	-1	2	-1	-1	0	1	-1	0	-1
TCGA.09.1662.01	-1	0	-1	-1	-1	0	-1	1	-1	1	1	-1	0	0	0	-1	-1	-1	0	1	-1	0	0
TCGA.09.1666.01	-1	1	1	-1	-1	0	0	1	-1	0	0	-1	0	0	-1	1	-1	0	-1	0	-1	0	-1
TCGA.09.1667.01	-1	1	0	-1	0	1	0	2	0	1	0	0	1	1	-1	0	1	-1	0	0	1	-1	-1
TCGA.09.1668.01	-1	1	0	-1	-1	1	1	2	-1	1	0	1	1	0	1	0	-1	-1	1	1	-1	1	-1
TCGA.09.1669.01	-1	0	1	-1	-1	1	-1	1	-1	0	0	-1	1	0	-1	1	0	0	-1	1	-1	0	0
TCGA.09.1670.01	-1	1	0	-1	1	-1	-1	1	1	1	1	-1	-1	1	-1	0	-1	-1	-1	1	-1	1	-1
TCGA.09.1673.01	-1	1	-1	0	2	0	-1	1	2	0	0	-1	-1	0	0	1	0	1	0	1	1	2	1
TCGA.09.1674.01	0	1	-1	-1	1	1	0	1	1	1	1	-1	1	1	1	1	1	1	-1	1	0	1	-1
TCGA.09.2044.01	-1	1	-1	-1	-1	0	0	0	-1	-1	-1	-1	0	0	0	-1	-1	0	0	-1	0	0	-1
TCGA.09.2051.01	1	0	1	-1	1	-1	0	2	0	-1	1	-1	-1	0	-1	1	1	-1	-1	2	1	-1	-1
TCGA.09.2054.01	-1	1	-1	-1	1	0	0	0	1	-1	1	-1	0	1	-1	0	0	-1	-1	1	0	0	-1
TCGA.10.0928.01	-1	0	-1	0	-1	2	-1	2	-1	0	1	-1	2	-1	0	-1	-1	-1	0	1	-1	0	-1
TCGA.10.0936.01	-1	1	1	-1	0	0	1	1	-1	2	0	1	0	0	1	1	-1	1	1	2	0	2	-1
TCGA.13.0730.01	-1	0	0	-1	1	2	0	1	1	0	1	-1	2	0	-1	0	0	-1	-1	1	0	1	-1
TCGA.13.0799.01	-1	1	1	0	0	0	0	0	0	0	0	-1	0	0	0	1	-1	1	0	0	0	0	-1
TCGA.13.0800.01	1	1	1	0	-1	0	1	1	-1	1	1	0	0	0	0	1	-1	0	-1	1	0	1	-1
TCGA.13.0801.01	-1	0	0	-1	-1	0	0	1	-1	1	1	-1	1	0	0	0	-1	-1	-1	0	0	0	0
TCGA.13.0890.01	-1	1	-1	-1	-1	-1	1	1	-1	1	1	-1	-1	-1	-1	-1	-1	-1	-1	1	-1	1	-1
TCGA.13.0893.01	-1	0	0	1	-1	1	-1	1	1	1	1	0	0	1	-1	0	0	0	0	1	1	1	-1
TCGA.13.0897.01	-1	1	-1	-1	-1	0	1	1	-1	1	1	0	0	0	0	-1	0	-1	0	1	0	1	-1
TCGA.13.0899.01	0	1	0	-1	1	1	0	1	1	1	1	-1	1	1	0	0	-1	-1	-1	1	0	1	-1
TCGA.13.0913.01	-1	0	1	0	0	0	0	0	0	-1	1	-1	0	0	0	1	-1	-1	0	1	0	0	0
TCGA.13.0916.01	-1	0	-1	-1	0	-1	-1	0	0	-1	-1	-1	-1	-1	1	-1	-1	0	-1	0	-1	-1	-1
TCGA.13.0920.01	0	1	-1	-1	-1	-1	-1	-1	-1	-1	0	-1	-1	-1	-1	-1	1	1	-1	1	1	1	-1
TCGA.13.0924.01	-1	0	1	0	0	0	-1	0	0	1	0	-1	0	0	0	-1	-1	-1	-1	2	-1	0	-1
TCGA.13.1403.01	-1	0	0	-1	-1	0	-1	1	-1	2	1	-1	0	0	0	0	0	-1	0	2	1	0	1
TCGA.13.1405.01	-1	0	-1	-1	0	-1	-1	1	0	2	0	0	-1	0	0	-1	-1	0	-1	0	1	0	0
TCGA.13.1410.01	-1	1	0	-1	1	0	-1	1	1	1	0	-1	0	1	1	0	-1	2	0	1	1	1	0
TCGA.13.1411.01	-1	0	0	-1	1	-1	-1	1	1	1	0	0	-1	1	-1	0	-1	0	-1	0	0	1	0
TCGA.13.1481.01	-1	1	1	-1	0	0	-1	2	0	-1	0	-1	0	0	-1	1	-2	-1	-1	2	-1	1	-1
TCGA.13.1497.01	-1	-1	-1	-1	-1	2	-1	2	-1	1	1	-1	1	1	0	-1	-1	-1	-1	0	-1	1	-1
TCGA.13.1498.01	-1	0	-1	1	1	0	-1	0	1	0	0	0	0	-1	0	-1	0	0	-1	2	0	0	0
TCGA.13.1505.01	0	1	1	-1	-1	-1	-1	2	-1	1	1	-1	-1	-1	1	1	-1	-1	-1	1	-1	2	-1
TCGA.13.1506.01	-1	1	0	-1	0	0	0	1	0	1	1	0	0	1	0	0	-1	0	0	1	-1	1	1
TCGA.13.1507.01	0	0	-1	-1	0	-1	0	1	0	0	-1	0	-1	0	0	-1	0	0	0	1	1	1	0
TCGA.13.1511.01	-1	0	0	-1	0	0	-1	1	0	1	0	-1	0	0	0	-1	-1	0	0	1	0	0	-1
TCGA.13.1512.01	-1	0	-1	-1	0	0	0	1	0	1	1	-1	0	0	-1	-1	-1	0	1	0	0	0	0
TCGA.13.2060.01	1	1	-1	-1	-1	-1	0	1	-1	1	2	1	-1	0	-1	-1	0	1	-1	1	0	1	-1
TCGA.13.A5FT.01	-1	0	0	-1	0	0	-1	2	0	1	2	-1	0	0	0	0	-1	-1	-1	1	0	-1	-1
TCGA.20.1682.01	-1	1	1	-1	1	0	-1	1	1	1	1	-1	0	0	-1	1	0	-1	-1	-1	-1	1	-1
TCGA.20.1683.01	1	1	2	-1	0	-1	1	2	0	1	0	-1	-1	0	1	2	-1	-1	0	1	0	-1	0
TCGA.20.1684.01	-1	2	-1	0	0	-1	-1	2	0	0	2	-1	-1	0	2	-1	0	-1	-1	0	0	-1	0
TCGA.20.1685.01	-1	1	1	0	-1	0	-1	2	-1	1	0	-1	0	2	0	1	0	1	-1	1	1	1	-1
TCGA.20.1687.01	-1	-1	1	-1	1	-1	-1	1	1	1	1	-1	-1	-1	1	1	-1	-1	1	1	-1	1	-1
TCGA.23.1023.01	-1	0	0	0	1	0	0	1	0	1	0	0	0	0	0	0	0	0	0	0	-1	1	-1
TCGA.23.1026.01	-1	0	0	0	0	0	0	1	0	1	-1	0	0	0	1	0	-1	0	-1	0	1	-1	0
TCGA.23.1027.01	-1	0	1	-1	-1	0	0	1	-1	0	1	-1	0	0	0	1	-1	0	-1	0	-1	0	-1
TCGA.23.1029.01	-1	0	-1	-1	0	1	0	1	0	1	1	-1	1	0	0	-1	-1	0	-1	0	0	1	-1
TCGA.23.1109.01	-1	-1	1	-1	-1	-1	1	1	-1	1	0	0	-1	0	1	1	-1	0	-1	1	1	1	1
TCGA.23.1111.01	-1	0	1	-1	1	-1	-1	0	1	1	0	-1	-1	0	0	1	1	-2	1	1	0	1	0
TCGA.23.1114.01	1	1	-1	-1	-1	1	-1	1	-1	-1	1	-1	1	1	-1	-1	1	1	-1	1	1	1	-2
TCGA.23.1120.01	-1	0	1	-1	0	0	0	2	0	0	0	0	0	0	1	1	-1	1	0	1	-1	0	-1
TCGA.23.1122.01	-1	1	-1	0	-1	0	-1	1	-1	-1	1	-1	0	0	-1	-1	-1	0	-1	1	1	0	-1
TCGA.23.1123.01	-1	0	-1	-1	0	1	-1	1	0	1	0	-1	1	1	0	-1	-1	-1	-1	1	1	1	-1
TCGA.23.1809.01	0	1	1	0	1	1	1	1	1	0	0	1	1	-1	0	-1	-1	-1	0	1	1	1	-1
TCGA.23.2077.01	-1	1	-1	0	1	-1	-1	2	1	-1	0	0	-1	1	1	1	1	0	-1	-1	1	1	-1
TCGA.23.2078.01	-1	0	0	-1	-1	1	-1	1	-1	0	1	1	1	0	1	0	-1	-1	-1	0	1	0	0
TCGA.23.2081.01	-1	0	1	-1	0	-1	-1	1	0	1	0	-1	-1	0	0	1	-1	0	0	1	0	1	-1
TCGA.23.2084.01	-1	0	-1	1	-1	1	-1	0	-1	1	1	-1	1	1	-1	-1	-1	-1	-1	1	1	1	-1
TCGA.24.0975.01	-1	0	0	0	0	-1	0	0	0	1	0	-1	-1	-1	0	0	-1	-1	0	1	-1	1	-1
TCGA.24.1103.01	-1	0	-1	0	-1	-1	0	0	-1	1	1	-1	-1	0	0	-1	-1	0	-1	0	-1	0	-1
TCGA.24.1413.01	-1	1	-1	0	1	0	-1	1	1	0	-1	-1	0	0	1	-1	-1	-1	0	1	-1	0	-1
TCGA.24.1416.01	-1	0	-1	-1	0	0	0	0	0	1	0	-1	0	0	0	-1	-1	2	0	0	0	1	0
TCGA.24.1417.01	-1	0	1	1	-2	1	0	2	-2	1	1	-1	1	1	-1	1	-2	0	1	0	-1	1	-1
TCGA.24.1418.01	-1	-1	0	-1	1	0	0	1	1	1	1	-1	0	1	-1	0	0	0	-1	1	1	1	1
TCGA.24.1419.01	-1	1	1	-1	0	0	-1	1	0	1	0	-1	0	0	0	1	0	2	-1	0	1	0	-1
TCGA.24.1423.01	-1	2	-1	0	0	0	-1	2	0	1	1	-1	0	-1	0	-1	-1	0	-1	1	-1	1	0
TCGA.24.1424.01	-1	1	0	0	2	-1	-1	1	2	-1	1	0	-1	0	1	0	-1	-1	-1	1	-1	0	-1
TCGA.24.1425.01	-1	0	-1	-1	-1	0	-1	1	-1	1	0	-1	0	0	0	-1	-1	0	1	1	-1	1	-1
TCGA.24.1427.01	-1	0	-1	0	-1	0	-1	1	-1	2	0	-1	0	-1	0	-1	-1	1	0	1	0	1	0
TCGA.24.1428.01	-1	1	-1	-1	1	0	-1	2	1	0	1	-1	0	-1	1	1	-1	1	-1	1	1	0	-1
TCGA.24.1430.01	-1	0	-1	-1	-1	0	-1	0	-1	0	0	-1	0	-1	0	-1	-1	0	-1	0	0	1	-1
TCGA.24.1434.01	-1	0	0	-1	-1	-1	-1	1	-1	1	1	-1	-1	1	-1	0	-1	-1	-1	1	1	1	-1
TCGA.24.1435.01	-1	0	1	-1	-1	0	0	1	-1	1	0	-1	0	0	0	1	-1	0	0	0	-1	1	-1
TCGA.24.1436.01	-1	1	0	-1	-1	-1	-1	1	-1	1	-1	-1	-1	1	-1	0	-1	-1	-2	1	1	1	0
TCGA.24.1463.01	-1	1	-1	-1	-1	-1	-1	1	-1	1	0	-1	-1	0	0	-1	-1	0	-1	1	-1	0	0
TCGA.24.1467.01	-1	0	0	0	0	0	1	1	0	1	1	0	0	0	1	0	-1	0	-1	0	0	1	1
TCGA.24.1469.01	-1	1	-1	-1	0	0	0	1	0	0	1	0	0	-2	0	-1	1	0	1	1	1	0	-1
TCGA.24.1474.01	1	1	1	-1	1	1	0	1	1	0	1	-1	1	1	1	1	1	1	0	1	1	0	-2
TCGA.24.1544.01	-1	1	0	-1	0	-1	-1	1	0	-1	1	-1	-1	0	-1	0	0	-1	0	2	1	1	-1
TCGA.24.1545.01	-1	0	0	1	0	1	-1	1	0	2	0	-1	1	-1	-1	0	-1	-1	0	1	-1	2	-1
TCGA.24.1546.01	-1	0	1	0	-1	-1	-1	0	-1	1	-1	0	-1	0	-1	1	-1	0	-1	1	0	1	-1
TCGA.24.1548.01	-1	1	-1	-1	-1	-1	-1	1	-1	-1	0	-1	-1	1	-1	-1	0	-1	-1	1	0	-1	-1
TCGA.24.1549.01	-1	1	-1	0	0	-1	0	2	0	1	0	0	-1	-1	0	-1	2	0	-1	-1	1	1	-1
TCGA.24.1550.01	-1	0	-1	-1	0	0	-1	2	0	0	1	-1	0	0	-1	-1	-1	0	-1	0	0	1	-1
TCGA.24.1551.01	-1	1	0	-1	1	-1	-1	1	1	0	0	-1	-1	0	0	0	0	0	0	0	1	0	-1
TCGA.24.1552.01	-1	0	-1	-1	0	-1	1	0	0	1	1	-1	-1	1	0	-1	-1	-1	-1	0	0	1	-1
TCGA.24.1553.01	-1	2	0	0	0	0	-1	1	0	1	1	0	0	0	0	0	0	0	-1	1	0	1	0
TCGA.24.1555.01	-1	0	1	-1	0	1	-1	1	0	1	0	-1	1	0	1	1	0	1	0	0	0	1	-1
TCGA.24.1556.01	0	0	1	0	0	0	1	0	-1	1	1	0	0	1	0	1	-1	0	-1	1	0	1	-2
TCGA.24.1557.01	-1	1	1	0	1	1	-1	2	1	1	-1	-1	1	1	-1	0	-1	0	0	2	-1	1	-2
TCGA.24.1558.01	-1	1	0	1	1	0	-1	1	1	1	-1	-1	0	-1	0	0	-1	-1	-1	1	0	1	-1
TCGA.24.1560.01	-1	1	-1	-1	0	0	-1	0	0	0	1	-1	0	1	0	-1	-1	-1	0	0	1	0	-1
TCGA.24.1562.01	-1	1	-1	-1	-1	0	-1	2	-1	0	0	-1	0	0	0	-1	-1	-1	0	0	0	0	0
TCGA.24.1563.01	-1	0	1	0	0	0	1	1	0	1	-1	-1	0	0	0	1	-1	0	-1	0	0	1	-1
TCGA.24.1564.01	-1	1	1	-1	1	0	-1	1	1	1	0	0	0	1	0	1	-1	0	-1	0	-1	1	-1
TCGA.24.1567.01	-1	1	-1	0	0	0	0	1	-1	1	0	-1	0	0	-1	-1	-1	-1	-1	1	-1	0	-1
TCGA.24.1603.01	-1	1	-1	-1	0	0	-1	0	0	0	0	-1	0	0	0	-1	-1	-1	-1	1	0	0	-1
TCGA.24.1604.01	-1	1	-1	0	0	1	-1	1	0	1	1	-1	1	0	-1	-1	-1	0	-1	1	-1	2	-1
TCGA.24.1616.01	-1	0	0	1	0	1	-1	1	0	0	1	-1	-1	0	0	0	-1	2	1	1	-1	0	-1
TCGA.24.1842.01	-1	1	2	1	1	1	-1	2	-1	2	1	-1	1	0	-1	0	2	2	-1	1	1	1	-1
TCGA.24.1843.01	-1	0	-1	-1	-1	-2	0	1	-1	0	0	0	-1	0	0	-1	1	0	-1	1	1	0	-1
TCGA.24.1844.01	-1	1	-1	-1	-1	1	1	1	-1	1	-1	-1	1	0	1	-1	-1	1	0	1	0	1	-1
TCGA.24.1846.01	-1	0	1	-1	-1	0	-1	0	-1	1	0	-1	0	0	-1	1	-1	-1	0	-1	-1	-1	-1
TCGA.24.1847.01	-1	0	1	-1	-1	-1	-1	1	-1	1	0	-1	-1	1	1	1	-1	-1	-1	1	0	1	1
TCGA.24.1849.01	-1	0	0	0	1	-1	-1	1	1	0	0	-1	-1	0	0	0	-1	0	1	1	0	1	0
TCGA.24.1850.01	-1	1	0	-1	-1	1	1	1	-1	-1	1	-1	1	-1	-1	0	1	-1	1	1	-1	1	-1
TCGA.24.1924.01	0	2	-1	-1	0	0	-1	1	0	1	1	-1	0	1	1	1	1	1	-1	1	1	1	-1
TCGA.24.1928.01	-1	0	0	-1	1	0	-1	1	1	-1	1	-1	0	1	-1	0	1	1	-1	1	1	-1	-1
TCGA.24.1930.01	-1	1	1	-1	-1	0	1	2	-1	0	-1	-1	0	0	-1	1	0	-1	-1	0	-1	0	1
TCGA.24.2019.01	-1	1	0	-1	1	1	-1	1	1	1	1	-1	1	0	1	0	-1	-1	-1	1	0	1	-1
TCGA.24.2020.01	-1	-1	1	-1	1	-1	-1	2	1	1	1	-1	-1	1	0	1	-1	-1	-1	1	0	1	-1
TCGA.24.2023.01	-1	2	-1	-1	0	-1	0	2	0	2	0	-1	-1	0	0	-1	-1	-1	0	0	0	0	-1
TCGA.24.2024.01	-1	1	-1	-1	0	0	0	0	0	0	0	-1	0	0	0	-1	-1	0	-1	1	-1	-1	-1
TCGA.24.2026.01	-1	-1	0	-1	1	-2	-1	1	1	0	1	1	-2	1	-1	0	0	1	-1	1	2	0	-1
TCGA.24.2027.01	-1	1	-1	0	0	0	0	1	0	1	0	-1	0	0	-1	-1	0	-1	-1	1	-1	1	-1
TCGA.24.2033.01	0	0	2	0	0	-1	-1	1	0	1	1	1	-1	1	0	1	0	0	0	1	0	1	0
TCGA.24.2035.01	-1	0	-1	0	0	0	-1	0	0	1	0	0	0	0	0	-1	0	1	0	0	0	1	0
TCGA.24.2038.01	0	1	1	0	1	0	0	1	1	0	0	0	0	0	1	1	0	0	0	0	0	0	0
TCGA.24.2254.01	0	0	-1	0	-1	0	-1	1	-1	1	0	-1	0	1	0	-1	0	-1	-1	1	-1	-1	-1
TCGA.24.2261.01	-1	0	1	-1	0	-1	0	1	0	1	1	-1	-1	0	-1	1	-1	1	-1	1	0	-1	-1
TCGA.24.2262.01	0	0	1	-1	-1	-1	0	2	-1	1	-1	0	-1	0	-1	1	0	0	1	0	0	1	-1
TCGA.24.2267.01	-1	1	1	-1	0	-1	1	1	0	-1	1	-1	-1	1	-1	1	-1	1	1	-1	0	1	-2
TCGA.24.2271.01	-1	1	-1	-1	0	0	0	1	0	1	0	-1	0	1	0	-1	-1	-1	-1	0	-1	0	0
TCGA.24.2281.01	-2	1	1	-1	1	1	-1	1	0	1	1	-1	1	1	0	1	0	0	-1	1	0	1	0
TCGA.24.2288.01	1	0	1	1	1	0	1	1	1	-1	1	-1	0	0	-1	1	0	-1	1	1	-1	0	0
TCGA.24.2289.01	0	0	1	0	1	1	0	-1	1	1	1	0	1	2	0	1	1	0	1	1	0	1	-1
TCGA.24.2290.01	-1	0	-1	-1	0	0	1	1	0	-1	-1	-1	0	0	0	-1	1	-1	-1	1	1	1	-1
TCGA.24.2293.01	-1	1	0	-1	1	0	1	1	1	0	0	-1	0	1	-1	0	-1	-1	-1	1	0	0	0
TCGA.24.2297.01	-1	0	-1	-1	0	0	0	1	0	1	0	0	0	0	1	-1	-1	0	-1	0	1	0	0
TCGA.24.2298.01	-1	0	-1	0	-1	1	1	1	-1	1	0	-1	1	-1	-1	-1	-1	-1	-1	1	1	0	0
TCGA.25.1312.01	-1	1	0	-1	1	0	-1	1	1	1	1	-1	0	-1	-1	0	0	-1	-1	1	1	1	1
TCGA.25.1313.01	-1	1	1	0	1	1	-1	-1	1	1	-1	1	1	1	-1	1	-1	1	-1	1	-1	1	-1
TCGA.25.1314.01	-1	-1	1	-1	-1	1	0	0	-1	1	-1	-1	1	1	-1	2	0	-1	1	1	0	-1	0
TCGA.25.1315.01	-1	1	-1	-1	1	0	-1	0	0	1	1	-1	0	-1	0	-1	-1	0	-1	0	0	0	-1
TCGA.25.1316.01	-1	2	-1	-1	0	0	-1	0	0	0	0	-1	0	-1	0	-1	-1	-1	0	1	-1	0	0
TCGA.25.1317.01	-1	1	0	-1	-1	2	-1	1	-1	1	1	-1	1	0	-1	0	-1	-1	-1	1	-1	1	1
TCGA.25.1318.01	-1	1	-1	1	1	1	-1	1	1	1	1	-1	1	1	1	-1	-1	1	-1	1	0	1	-1
TCGA.25.1319.01	1	1	-1	-1	0	0	1	1	0	0	1	0	0	0	1	-1	0	0	0	1	0	0	-1
TCGA.25.1320.01	1	1	1	-1	1	-1	1	2	1	1	0	-1	-1	0	-1	1	-1	-1	-1	1	-1	1	1
TCGA.25.1321.01	-1	1	0	1	-1	2	-1	1	-1	1	-1	-1	2	1	-1	0	-1	-1	-1	1	0	1	-1
TCGA.25.1322.01	-1	0	-1	-1	0	0	-1	0	0	1	2	-1	0	0	-1	-1	-1	-1	0	0	0	1	0
TCGA.25.1323.01	-1	1	0	-1	1	1	-1	1	1	1	1	-1	1	1	-1	0	-1	-1	-1	1	-1	1	1
TCGA.25.1329.01	-1	1	1	0	0	0	0	1	0	1	1	-1	0	1	1	1	-1	0	1	1	1	1	-1
TCGA.25.1623.01	0	0	0	0	0	0	0	1	0	1	1	0	0	0	0	0	0	0	0	1	0	1	0
TCGA.25.1625.01	-1	0	1	0	0	0	-1	1	0	1	0	-1	0	0	0	1	-1	0	2	0	0	0	0
TCGA.25.1626.01	0	1	0	-1	1	-1	0	1	1	-1	1	-1	-1	1	0	0	0	-1	-1	1	0	-1	1
TCGA.25.1627.01	-1	1	0	-1	1	1	-1	1	1	1	-1	-1	1	0	-1	0	1	-1	0	1	-1	1	-1
TCGA.25.1628.01	-1	1	0	-1	1	1	-1	2	1	1	1	-1	1	0	0	0	-1	-1	0	1	1	1	-1
TCGA.25.1630.01	-1	0	-1	0	-1	0	-1	-1	-1	-1	0	-1	0	0	0	-1	-2	0	-1	-1	0	-1	0
TCGA.25.1631.01	-1	0	-1	-1	0	-1	-1	-1	0	0	1	-1	-1	0	0	-1	0	-1	-2	1	-1	0	-1
TCGA.25.1632.01	-1	-1	1	-1	-1	0	1	1	-1	1	0	1	0	0	-1	1	-1	1	0	1	-1	-1	-1
TCGA.25.1633.01	-1	1	-1	1	-1	0	-1	0	-1	0	0	-1	0	-1	-1	-1	0	-1	-1	2	-1	-1	-1
TCGA.25.1634.01	-1	1	0	0	0	0	0	-1	0	-1	1	-1	0	1	1	0	-1	-1	-1	1	-1	0	-1
TCGA.25.1635.01	-1	1	-1	-1	-1	-1	-1	1	-1	1	0	-1	-1	1	1	-1	1	1	-1	1	1	1	-1
TCGA.25.1870.01	-1	1	1	-1	1	-1	-1	1	1	0	1	-1	-1	0	-1	1	0	-1	-1	1	0	0	1
TCGA.25.1871.01	-1	1	1	-1	1	2	-1	1	1	-1	0	-1	2	-1	0	1	1	-1	-1	2	-1	1	0
TCGA.25.2042.01	-1	0	1	0	-1	0	1	0	-1	1	0	-1	0	0	0	1	-1	0	0	1	0	1	1
TCGA.25.2391.01	-1	0	-1	-1	-1	0	-1	2	-1	0	1	-1	0	0	0	-1	-1	0	0	0	-1	0	-1
TCGA.25.2392.01	-2	1	1	-1	1	1	1	-1	1	1	1	-1	1	1	-1	0	-1	1	-1	1	1	1	-1
TCGA.25.2393.01	-1	0	1	1	0	-1	-1	0	0	-1	1	0	-1	0	-1	1	0	0	0	1	0	-1	-1
TCGA.25.2396.01	-1	1	1	-1	-1	0	1	1	-1	1	-1	1	0	-1	0	1	-1	1	-1	1	-1	1	-1
TCGA.25.2397.01	0	1	1	0	2	0	-1	-1	2	1	0	0	0	0	0	1	0	0	1	1	1	0	-1
TCGA.25.2398.01	-1	0	1	-1	0	0	-1	1	0	1	1	-1	0	-1	1	1	2	-1	-1	1	-1	1	1
TCGA.25.2399.01	-1	1	-1	-1	-1	0	-1	1	-1	1	0	0	0	0	0	-1	-1	0	0	0	0	1	-1
TCGA.25.2400.01	-1	1	1	-1	-1	1	-1	1	-1	1	1	-1	1	1	1	1	1	1	-1	1	-1	-1	-1
TCGA.25.2401.01	-1	0	0	-1	0	-1	0	0	0	2	0	0	-1	0	0	0	-1	0	-1	1	0	1	-1
TCGA.25.2404.01	-1	0	0	-1	-1	-1	1	1	-1	1	0	-1	-1	-1	0	0	-1	0	-1	1	0	0	-1
TCGA.29.1688.01	-1	1	-1	0	0	0	1	1	-2	1	-1	-1	0	0	0	-1	-1	0	1	1	0	0	-1
TCGA.29.1690.01	0	1	0	0	0	0	0	0	0	1	0	0	0	-2	0	0	0	0	0	0	-2	0	0
TCGA.29.1691.01	-1	-1	-2	-1	-1	-1	1	1	-1	0	-1	1	-1	0	-1	-1	0	1	-1	1	1	1	-1
TCGA.29.1693.01	-1	1	0	-1	1	-1	2	2	1	1	-1	1	-1	0	-1	0	-1	0	0	1	1	-1	-1
TCGA.29.1694.01	-1	0	-1	1	0	0	-1	1	0	1	0	0	0	0	-1	-1	-1	0	-1	0	0	1	-1
TCGA.29.1695.01	-1	1	0	-1	1	-1	1	1	1	1	0	-1	-1	0	0	0	1	-1	-1	-1	0	1	1
TCGA.29.1696.01	-1	1	1	0	0	0	0	0	0	1	0	0	0	0	0	1	-1	0	-1	1	-1	0	-1
TCGA.29.1697.01	-1	0	-1	-1	1	-1	-1	2	-1	0	0	-1	-1	0	0	-1	-1	-1	-1	1	0	0	-1
TCGA.29.1698.01	-1	1	0	-1	2	1	-1	1	2	1	1	-1	1	-1	-1	0	1	0	-1	1	1	1	-1
TCGA.29.1699.01	-1	0	-1	-1	1	0	1	-1	1	1	-1	-1	0	0	-1	-1	1	-1	0	1	0	1	-1
TCGA.29.1701.01	-1	1	1	-2	-1	1	1	1	-1	1	1	1	1	-1	0	0	0	2	-1	1	1	1	-1
TCGA.29.1702.01	-1	1	1	-1	-1	1	0	1	-1	1	1	1	1	-1	-1	1	1	1	-1	1	0	1	-1
TCGA.29.1703.01	-1	0	1	-1	-1	0	-1	1	-1	1	0	0	0	-1	0	-1	0	0	0	1	0	2	-1
TCGA.29.1705.01	-1	-1	-1	-1	0	0	-1	1	0	1	0	-1	0	-1	1	-1	-1	-1	-1	1	-1	-1	0
TCGA.29.1710.01	0	1	1	0	1	-1	0	1	1	0	0	0	-1	1	-1	1	1	0	-1	1	1	0	1
TCGA.29.1711.01	-1	1	-1	0	-1	-1	2	1	-1	0	1	0	0	0	0	-1	-1	0	-1	2	0	-1	0
TCGA.29.1761.01	-1	0	-1	-1	-1	-1	1	1	-1	-1	0	-1	-1	1	-1	-1	1	1	0	1	-1	-1	1
TCGA.29.1762.01	-1	0	1	-1	0	0	-1	0	0	-1	0	-1	0	0	0	-1	-1	-1	-1	0	-1	0	-1
TCGA.29.1763.01	1	-1	1	0	1	1	-1	1	1	-1	-1	2	-1	1	-1	1	-1	1	-1	1	-1	1	-1
TCGA.29.1770.01	-1	1	1	1	-1	-1	-1	1	-1	1	-1	-2	-1	1	1	1	-2	1	1	1	-1	-1	1
TCGA.29.1776.01	-1	0	-1	0	-1	0	-1	1	-1	1	0	-1	0	0	0	-1	-1	0	-1	0	1	-1	-1
TCGA.29.1778.01	-1	1	1	0	1	-1	-1	1	1	1	1	0	-1	-1	1	1	1	1	-2	1	0	1	-1
TCGA.29.1781.01	-1	0	-1	-1	-1	0	-1	0	-1	1	1	-1	0	0	0	-1	-1	-1	-1	0	0	1	-1
TCGA.29.1783.01	-1	1	0	-1	1	0	-1	1	1	1	0	-1	0	1	-1	0	0	-1	-1	1	0	1	1
TCGA.29.1784.01	-1	0	1	-1	0	1	-1	1	0	1	1	-1	1	1	0	1	-2	1	-2	1	1	1	-2
TCGA.29.1785.01	-1	2	-1	0	0	0	1	0	0	1	0	0	0	0	-1	-1	-1	0	0	0	-1	0	0
TCGA.29.2425.01	-1	1	0	-1	-1	-1	-1	1	-1	1	-1	-1	-1	1	1	0	-1	-1	-1	1	-1	1	1
TCGA.29.2427.01	-1	0	-1	-1	0	-1	-1	0	0	1	0	0	-1	0	-1	-1	-1	0	0	0	-1	1	-1
TCGA.29.2428.01	-1	0	0	-1	1	1	0	2	1	1	0	-1	1	0	0	0	-1	-1	-1	1	0	1	1
TCGA.29.A5NZ.01	0	1	1	-1	1	1	0	1	1	1	1	0	0	1	0	1	0	2	0	1	0	1	0
TCGA.30.1718.01	-1	1	1	-1	-1	1	-1	1	-1	1	1	0	1	1	-1	1	-1	1	-1	2	1	1	1
TCGA.30.1855.01	-1	1	-1	-1	-1	-1	1	2	-1	1	1	1	-1	-1	-1	-1	-2	1	-2	1	-1	0	0
TCGA.30.1857.01	-1	0	1	-1	0	0	-1	2	0	1	0	0	0	0	0	1	-1	0	-1	0	0	1	0
TCGA.30.1860.01	-1	1	-1	-1	0	1	-1	2	0	0	0	0	1	-1	-1	-1	-1	0	-1	1	-1	0	-1
TCGA.30.1861.01	-1	1	0	-1	1	-1	1	1	1	1	0	-1	-1	-1	0	-1	-1	0	-1	1	1	1	-1
TCGA.30.1862.01	-1	1	1	0	0	0	1	1	0	1	1	0	0	1	0	1	1	0	0	1	1	1	0
TCGA.30.1891.01	-1	-1	1	0	0	0	-1	0	0	0	-1	-1	0	0	0	1	0	1	0	0	-1	0	-1
TCGA.31.1944.01	-1	1	1	-1	-1	-1	0	1	-1	1	0	0	-1	0	0	1	0	0	0	1	1	1	0
TCGA.31.1946.01	-1	0	1	0	0	0	0	1	0	2	1	-1	0	0	0	1	0	0	1	0	0	1	-1
TCGA.31.1950.01	-1	0	1	-1	1	-1	-1	1	1	1	1	-1	-1	0	0	1	0	-1	0	0	1	1	-1
TCGA.31.1951.01	-1	0	1	-1	0	-1	0	1	0	1	0	0	-1	-1	0	1	-1	0	0	1	0	1	1
TCGA.31.1953.01	-1	0	-1	-1	0	-1	-1	0	0	0	1	0	-1	0	0	-1	-1	-1	0	0	1	0	-1
TCGA.31.1956.01	-1	0	1	0	0	0	-1	0	0	1	0	0	0	0	0	1	-1	0	-1	0	-1	0	-1
TCGA.31.1959.01	-1	-1	0	-1	1	1	0	1	1	1	1	-1	1	1	-1	0	-1	1	-1	1	-1	0	-1
TCGA.36.1568.01	-1	0	0	-1	-1	0	-1	2	-1	0	0	-1	0	0	0	1	-1	0	-1	0	-1	0	0
TCGA.36.1569.01	1	1	1	-1	-1	-1	1	1	-1	2	0	0	-1	1	0	1	-2	1	1	1	-1	-1	-1
TCGA.36.1570.01	-1	1	0	0	-1	0	1	1	-1	1	0	-1	0	0	0	-1	-1	0	-1	0	0	1	-1
TCGA.36.1571.01	-1	1	0	-1	-1	2	-1	0	-1	1	1	-1	2	0	0	0	-1	-1	0	-1	0	1	-1
TCGA.36.1574.01	-1	2	-1	0	-1	0	1	1	-1	1	0	-1	0	-1	0	-1	-1	0	-1	0	0	1	-1
TCGA.36.1575.01	-1	0	1	-1	0	-1	-1	1	0	-1	2	-1	-1	0	-1	1	1	-1	-1	1	0	-1	-1
TCGA.36.1576.01	-1	1	0	-1	0	2	-1	2	0	1	1	-1	2	-1	-1	0	-1	-1	-1	1	-1	1	1
TCGA.36.1577.01	-1	0	-1	-1	0	0	-1	1	0	0	0	-1	0	1	-1	-1	0	-1	-1	0	-1	0	-1
TCGA.36.1578.01	1	0	2	0	1	2	-1	1	2	0	1	1	2	0	-1	1	1	1	0	1	1	0	-1
TCGA.36.1580.01	-1	1	0	-1	1	0	-1	1	1	1	0	-1	0	-1	-1	0	-1	-1	0	1	-1	1	0
TCGA.36.1581.01	0	1	0	-1	0	1	1	1	0	0	1	-1	1	1	0	1	1	-1	-1	1	1	1	-1
TCGA.3P.A9WA.01	-1	-1	-1	-1	0	0	-1	1	0	1	0	-1	0	0	0	-1	0	-1	-1	1	0	1	-1
TCGA.57.1582.01	0	-1	-1	-1	0	1	1	2	-1	1	-1	-1	1	0	0	-1	-1	1	-2	1	0	2	1
TCGA.57.1583.01	-1	1	0	1	-1	1	0	0	-1	0	2	0	1	0	1	0	-1	1	0	1	0	0	0
TCGA.57.1584.01	-1	0	1	-1	0	0	-1	1	0	2	0	-1	0	0	0	1	-1	-1	-1	0	-1	1	-1
TCGA.57.1585.01	-1	-1	1	0	1	0	0	1	1	1	1	-1	0	1	-1	1	0	1	0	0	1	1	-2
TCGA.57.1993.01	-1	1	-1	-1	-1	-1	0	1	-1	0	-1	-1	-1	0	0	-1	1	-1	0	2	0	0	1
TCGA.57.1994.01	0	1	1	-1	0	-1	0	2	0	1	1	-1	-1	1	-1	1	1	2	-2	1	1	1	0
TCGA.59.2348.01	-1	2	1	0	1	0	-1	1	1	0	1	-1	0	1	0	1	-2	0	-1	2	0	1	0
TCGA.59.2350.01	-1	0	-1	-1	0	0	0	1	0	0	0	-1	0	0	0	-1	-1	-1	0	0	0	0	-1
TCGA.59.2351.01	-1	1	2	-1	1	-1	-1	0	1	0	0	0	-1	1	0	1	-1	-1	-1	1	-1	0	-1
TCGA.59.2352.01	0	1	0	1	-1	1	-1	-1	-1	-1	1	-1	1	-1	0	2	0	-1	-1	1	-1	1	-1
TCGA.59.2354.01	-1	0	1	0	-1	0	0	1	-1	1	0	1	0	0	0	-1	0	-1	0	0	-1	1	-1
TCGA.59.2355.01	-1	1	0	0	1	1	-1	1	1	2	0	-1	1	0	0	0	-1	-1	-1	1	-1	2	1
TCGA.59.2363.01	-1	1	-1	-1	0	0	0	2	0	0	-1	-1	0	0	-1	2	-1	-1	0	1	-1	1	0
TCGA.59.A5PD.01	-1	1	1	-1	1	-1	-1	2	0	1	1	-1	-1	-1	1	0	-1	1	-1	1	1	0	-1
TCGA.5X.AA5U.01	0	1	1	-1	0	-1	0	1	0	1	1	-1	-1	1	0	1	-1	-1	0	1	1	1	1
TCGA.61.1721.01	0	0	0	0	0	0	0	0	0	0	0	0	0	0	0	0	0	0	0	0	0	0	0
TCGA.61.1724.01	-1	0	0	-1	-1	1	-1	2	-1	1	0	-1	1	-1	0	0	-1	0	-1	1	0	0	-1
TCGA.61.1725.01	-1	0	1	0	-1	0	-1	1	-1	1	1	-1	0	0	0	1	-1	0	1	-1	-1	0	-1
TCGA.61.1728.01	-1	1	0	-1	-1	1	-1	1	-1	1	1	-1	1	1	-1	0	-1	1	-1	1	1	1	0
TCGA.61.1733.01	-1	1	0	-1	1	-1	-1	1	1	-1	1	-1	-1	1	-1	0	-1	-1	-1	1	1	-1	-1
TCGA.61.1736.01	-1	0	-1	-1	0	-1	0	1	0	1	0	-1	-1	0	-1	-1	-1	-1	0	0	0	1	0
TCGA.61.1737.01	-1	-1	-1	-1	0	0	1	0	0	0	0	-1	0	0	0	-1	-1	0	0	1	-1	0	-1
TCGA.61.1738.01	-1	1	2	-1	0	0	2	2	0	1	0	0	0	1	-1	-1	-1	-1	0	1	1	0	-1
TCGA.61.1740.01	-1	1	-1	-1	-1	-1	-1	2	-1	1	-1	0	-1	-1	0	-1	-1	1	-1	2	-1	-1	-1
TCGA.61.1741.01	-1	1	-1	-1	0	-1	-1	2	0	1	1	-1	-1	1	-1	-1	1	-1	0	1	1	1	0
TCGA.61.1743.01	-1	1	1	-1	1	-1	-1	-1	1	1	-1	1	-1	1	-1	1	1	1	-2	1	0	1	-1
TCGA.61.1900.01	-1	0	1	-1	0	0	1	2	0	-1	1	-1	0	0	1	1	-1	-1	0	1	0	0	1
TCGA.61.1907.01	-1	1	0	-1	1	1	0	1	1	1	1	-1	1	-1	1	0	0	-1	-1	1	0	0	-1
TCGA.61.1910.01	-1	0	0	-1	1	0	-1	1	0	2	-1	1	0	0	0	-1	-1	0	1	0	0	0	0
TCGA.61.1914.01	-1	-1	0	-1	-1	0	1	1	-1	1	0	-1	0	1	-1	0	-1	1	0	1	1	1	-1
TCGA.61.1917.01	-2	0	1	2	1	2	-1	2	1	-1	1	0	-1	1	-1	1	1	1	-1	1	1	0	0
TCGA.61.1918.01	-1	1	0	1	2	1	-1	2	1	2	1	-1	1	0	0	1	-1	1	0	1	-1	0	-1
TCGA.61.1919.01	-1	1	-1	-1	1	0	-1	1	1	1	1	1	0	0	-1	-1	-1	0	-1	1	-1	1	-1
TCGA.61.1995.01	-1	0	-1	-1	-1	0	-1	0	-1	0	0	-1	0	0	0	-1	-1	-1	0	0	0	0	-1
TCGA.61.1998.01	-1	0	0	-1	0	0	-1	2	0	1	2	0	0	0	1	-1	-1	-1	-1	0	-1	1	-1
TCGA.61.2000.01	-1	0	0	-1	0	-1	0	1	0	1	1	-1	-1	1	1	0	1	1	0	1	0	0	0
TCGA.61.2002.01	-1	0	1	0	0	0	0	2	1	0	0	0	0	-1	-1	1	-1	0	0	-1	0	0	-1
TCGA.61.2003.01	-1	1	0	-1	1	0	0	1	1	-1	1	-1	0	1	0	0	-1	-1	-1	1	-1	0	1
TCGA.61.2008.01	-1	1	-1	-1	-1	0	0	2	-1	1	0	-1	0	1	1	1	-1	1	-1	1	0	0	-1
TCGA.61.2009.01	0	1	1	0	-1	2	0	1	-1	1	1	-1	1	-1	1	1	0	-1	1	1	-1	1	1
TCGA.61.2012.01	0	-1	1	-1	-1	1	-1	1	-1	0	0	1	1	-1	-1	1	-1	1	-1	1	1	0	-1
TCGA.61.2016.01	-1	0	-1	0	0	0	-1	2	0	1	2	-1	0	0	-1	-1	0	-1	0	0	0	-1	-1
TCGA.61.2088.01	-1	1	1	-1	1	-1	-1	0	1	1	1	0	-1	1	0	1	1	0	-1	1	1	1	-1
TCGA.61.2092.01	0	1	0	0	0	0	0	0	0	0	0	-1	0	1	0	0	0	-1	0	0	-1	0	0
TCGA.61.2094.01	-1	0	-1	-1	0	0	-1	2	0	-1	0	-1	0	0	0	-1	0	-1	-1	2	0	0	-1
TCGA.61.2095.01	-1	0	0	0	0	0	0	0	0	0	0	0	0	0	0	0	0	0	0	0	0	0	0
TCGA.61.2097.01	-1	1	0	-1	1	1	-1	1	0	1	1	-1	1	1	1	0	-1	-1	-1	1	-1	-1	-1
TCGA.61.2098.01	-1	1	-1	-1	1	-1	1	1	1	0	1	-1	-1	0	0	-1	0	-1	0	2	-1	0	1
TCGA.61.2101.01	-1	1	1	0	1	0	-1	0	1	1	1	-1	0	-1	0	1	-1	1	-1	1	-1	1	0
TCGA.61.2102.01	-1	-1	2	-1	1	-1	0	1	1	1	1	-1	-1	1	-1	0	1	-1	-1	1	1	1	-1
TCGA.61.2104.01	-1	0	2	-1	1	-1	-1	1	1	0	1	-1	-1	1	-1	2	-1	1	-1	1	0	0	-1
TCGA.61.2109.01	-1	0	-1	0	-1	0	-1	2	-1	2	1	0	0	0	-1	-1	-1	-1	0	1	0	0	0
TCGA.61.2110.01	-1	0	-1	0	2	0	-1	0	1	-1	0	-1	0	0	0	-1	-1	-1	0	0	0	-1	-1
TCGA.61.2111.01	-1	1	1	-1	-1	0	1	1	-1	0	1	-1	0	1	-1	1	1	-1	-1	2	0	1	-1
TCGA.61.2113.01	-1	0	0	-1	1	0	-1	1	1	1	1	-1	0	0	-1	0	-1	-1	0	1	0	1	-1
TCGA.OY.A56P.01	-1	1	0	-1	-1	-1	0	1	-1	0	1	-1	-1	1	1	0	-1	-1	0	1	1	0	-1
TCGA.OY.A56Q.01	-1	0	-1	1	0	-1	-1	1	0	1	1	-1	-1	0	1	0	0	-1	-1	1	0	1	-1
TCGA.VG.A8LO.01	-1	1	-1	0	0	0	-1	1	0	1	0	-1	0	0	0	-1	0	0	0	-1	0	1	0
TCGA.WR.A838.01	-1	-1	0	-1	-1	1	-1	0	-1	-1	1	0	1	0	0	0	1	0	-1	1	0	-1	1

## Sheet: S1-expression
sampleID	ALKBH5	ELF3	FMR1	FTO	HNRNPA2B1	HNRNPC	IGF2BP1	IGF2BP2	IGF2BP3	KIAA1429	LRPPRC	METTL14	METTL3	RBM15	RBM15B	RBMX	WTAP	YTHDC1	YTHDC2	YTHDF1	YTHDF2	YTHDF3	ZC3H13
TCGA.04.1348.01	-0.0175	0.6405	-0.1229	-1.5299	1.8006	0.8175	-0.5276	-0.5543	-0.6509	-0.7432	0.4964	-0.9544	1.1051	0.5781	-0.174	0.8453	-0.4915	0.4696	1.0461	1.1822	0.3221	-1.5274	1.1378
TCGA.04.1357.01	-0.796	0.3184	1.436	0.3475	-0.321	0.5053	-0.6328	0.2603	0.5321	-0.13	-0.7222	0.64	0.2701	-0.8671	-0.0293	-0.2663	-0.5489	0.1135	1.9627	-0.5952	-1.2853	-0.7994	-0.2443
TCGA.04.1362.01	-0.9767	0.9898	2.5041	-2.5235	-1.2322	0.2741	1.0465	0.5206	-0.7948	1.1635	-1.7609	1.0642	-0.5037	-1.1119	0.1413	-0.3242	0.0909	1.5297	-0.0286	0.6427	-0.6748	2.0848	0.8582
TCGA.04.1364.01	0.1762	-0.0398	-1.5525	-0.9109	1.8621	0.6775	1.41	1.0842	0.651	0.7139	0.4513	0.3933	1.3294	-1.2843	0.7216	1.8316	0.3883	1.1508	0.2879	1.7223	0.0869	0.3248	1.7584
TCGA.04.1365.01	0.6834	0.3235	0.7461	-1.9478	1.9953	1.277	0.2489	0.2095	0.6336	0.7443	-0.4775	0.6547	0.0499	0.934	-1.0202	1.4747	-0.4576	1.0212	-0.7716	-1.2179	0.9527	0.6655	-0.6754
TCGA.04.1514.01	-0.0507	-0.6614	0.6362	1.5225	-0.2167	1.0307	1.9824	2.7509	-0.2607	-0.6022	-0.095	0.6251	0.3591	-0.2683	-0.2961	1.5871	-0.4161	1.3822	0.9916	0.8151	0.0782	-1.128	1.4043
TCGA.04.1519.01	0.2587	-0.6585	-0.7497	1.9459	0.3237	0.7901	-0.7567	0.6932	1.6121	-0.1087	0.9355	1.93	0.0338	-0.3687	0.4733	1.0406	-1.3661	1.9743	-1.6647	-0.5477	-1.6861	-0.1126	1.3986
TCGA.09.0364.01	-0.4293	-2.3722	-1.5828	1.8887	0.3392	1.2427	2.4885	1.3092	1.0325	-0.2138	1.7384	-0.0657	1.1601	2.134	3.5517	2.2389	-0.4853	0.6394	0.7369	1.573	-0.4669	-0.2428	1.0812
TCGA.09.0366.01	1.7205	1.0135	0.9857	-0.9084	-1.2881	0.3001	0.2355	0.0483	-0.4215	-3.4164	-1.2027	-1.1345	-0.028	-0.0624	-0.9362	-0.3386	0.543	-0.7007	-0.5057	-0.1431	-0.0679	-2.0361	-1.7893
TCGA.09.0367.01	-0.864	0.6391	-0.4727	-0.3199	-1.074	1.9584	-0.5353	-1.0614	-1.1891	-0.0628	0.6214	-1.3481	-0.3033	0.2044	-1.4252	-0.0692	-0.8765	-1.0101	-0.7859	-0.3894	-0.4532	-1.3403	-1.4783
TCGA.09.0369.01	-0.0516	-2.2177	-2.2601	1.0623	-0.2225	0.4086	0.9079	1.0827	0.9267	-2.336	0.0546	-1.6025	0.2685	-0.6854	0.1429	-0.2664	-0.0121	-1.8989	-0.0368	0.1705	-2.9757	-1.6666	-1.4118
TCGA.09.1659.01	-0.8323	1.6231	0.673	-0.7911	-2.0276	1.8934	0.632	-0.4476	-0.4549	-1.9908	-0.4341	-1.6453	2.3245	-0.2151	-2.3309	1.7182	0.5442	-0.8023	0.6473	-0.4362	-1.6143	-1.06	-1.5433
TCGA.09.1662.01	-0.844	0.3813	-0.5154	-0.9018	-1.5072	0.2633	-1.0738	-0.0071	-0.9865	0.5185	1.3016	-0.5686	0.1667	0.675	0.9832	0.8711	-0.2885	-0.2869	0.6832	0.8234	-1.3748	-0.3777	0.4694
TCGA.09.1666.01	-0.2188	-0.5159	1.4839	-0.9565	-0.4345	0.1955	-1.0735	-0.3313	-0.2713	-0.7323	-0.3863	0.9244	0.4071	0.2808	-1.186	0.5844	-0.1928	0.5462	0.3707	-0.4789	-0.8565	0.7467	-0.8541
TCGA.09.1667.01	0.2962	0.3118	-0.1709	-0.4	0.381	1.3867	0.5815	0.9888	1.2356	0.8524	-0.5905	1.2621	1.0112	0.5886	-1.9769	1.1482	1.8914	-0.2095	0.3161	-1.2992	1.415	-1.6008	-0.4754
TCGA.09.1668.01	0.4612	1.1523	1.6605	-0.6578	-0.1291	0.4871	-0.4246	0.8576	-0.9653	0.0524	-0.9914	1.7418	0.6732	0.0962	0.0061	0.1394	-0.3821	-0.6359	0.8002	0.0788	-1.4686	0.0697	-0.2902
TCGA.09.1669.01	0.4523	-0.4616	0.2407	-0.0237	-0.6081	0.8931	-0.2897	0.7603	0.6432	-0.9375	0.1349	-0.4154	0.4807	-0.3771	-1.4391	1.0216	1.6956	1.4021	-0.8226	-0.4424	-0.711	-0.3387	0.2557
TCGA.09.1670.01	-0.847	0.0629	0.6303	-0.1069	0.1806	-0.0881	0.3692	0.1964	-0.8947	1.5081	0.6573	0.4612	0.022	1.315	-1.024	-0.656	-1.2225	-0.6306	-0.4843	-0.3568	0.3243	0.7905	-0.2844
TCGA.09.1673.01	-0.9219	-1.3697	0.3672	1.9364	1.7681	0.4131	-1.2029	1.0804	1.1938	0.3562	-0.5296	-0.2355	-0.6733	0.361	-1.8869	1.1442	-0.0014	1.4819	0.3909	-1.234	2.1445	1.6266	1.1082
TCGA.09.1674.01	2.0007	-1.1409	-1.2084	0.364	2.27	2.6581	3.2445	1.0885	1.4852	0.7422	1.7013	-0.0244	0.8254	0.829	1.3912	2.1125	1.0866	1.2235	-0.3718	1.5401	0.7852	0.3707	0.5599
TCGA.09.2044.01	-0.7144	-0.33	2.4347	-0.9817	0.5214	2.0738	0.7608	-0.2892	-0.5222	-0.8335	0.1805	-0.6437	0.891	0.6883	0.3327	-0.0165	0.2835	-0.4715	-0.0296	-0.9735	0.8193	-0.5238	-1.7062
TCGA.09.2051.01	2.335	0.5312	2.2563	-0.0462	0.7415	-0.1191	-0.3523	-0.6707	0.6975	-1.3288	-0.9998	0.2127	-0.5838	0.7655	-0.7578	0.5634	1.2	-1.3233	-0.0394	1.4172	1.6099	-2.1682	-1.0673
TCGA.09.2054.01	0.3859	-4.05	-1.9203	0.9702	1.0399	0.7859	1.2785	0.8639	1.7315	-0.7286	0.3576	-1.5831	0.6229	1.9254	-1.3124	1.6063	0.3735	0.2699	-0.1799	0.3656	0.1303	-0.0731	0.2416
TCGA.10.0928.01	-0.9421	-0.2586	0.4086	-0.379	-0.4273	0.9675	1.3395	1.0252	0.0612	0.3705	1.7491	-0.8222	0.6936	-0.8544	0.6928	1.1347	-1.0503	-0.4042	0.0388	-0.0186	-0.5939	-0.4303	0.0405
TCGA.10.0936.01	-0.0963	1.0674	1.4348	-0.7698	-0.5172	0.1717	-0.8824	0.4213	0.6686	0.0117	-1.5873	-1.7481	1.3116	0.774	0.6717	0.0852	-1.2256	0.5908	1.7597	0.4163	-2.2878	-0.1998	-1.0301
TCGA.13.0730.01	-0.6864	-2.4432	-0.4774	-0.5601	-0.9786	0.997	0.8163	0.8776	0.8363	-1.0275	0.2501	-1.9613	1.5496	-0.4539	-0.2797	0.3177	0.7223	-1.7024	-1.0582	1.5356	-1.2339	-0.8771	-0.4578
TCGA.13.0799.01	-1.0912	0.4571	0.958	0.1128	1.2054	2.0189	-0.7794	-0.7818	1.2516	-0.9269	0.4271	-2.3538	0.9176	2.3347	1.4685	1.7838	-1.0698	1.7834	1.0585	-0.8054	0.7462	-1.0086	-1.3191
TCGA.13.0800.01	2.142	-0.9242	-0.6999	1.4032	0.8504	1.3222	0.1163	0.968	0.9915	-0.0248	0.952	0.6988	-0.7526	-0.393	0.6692	2.247	-0.9235	1.3315	-0.4203	-0.1585	0.6902	0.4235	1.2695
TCGA.13.0801.01	-1.0952	1.2506	-0.7118	-2.4245	-2.3578	1.5555	0.6212	-4.6117	-1.3518	-1.8894	-0.0482	-1.7381	1.5218	-0.7383	-0.4615	-0.8217	-0.0205	-3.1787	-1.5176	-1.3064	-0.9496	-2.1323	-1.3797
TCGA.13.0890.01	0.4017	-0.0842	-0.9473	-0.834	-2.5794	-0.0872	2.468	0.2896	0.6309	-0.6672	-0.1777	-2.5661	-2.1031	-0.683	-0.3103	-1.3018	-0.7722	-3.4908	-2.8219	0.4622	-0.6478	-0.2452	-1.7007
TCGA.13.0893.01	0.4523	0.6915	1.7738	1.698	1.4217	0.0639	-1.2263	-1.0817	1.4739	0.9775	0.4321	-0.4611	0.2217	0.4855	-0.6331	-0.0032	0.7201	0.763	0.1487	-1.0653	-0.1534	0.2046	0.1918
TCGA.13.0897.01	-0.8784	0.9887	-0.9891	-2.191	-2.0884	-0.1015	-0.9907	0.2864	-0.2717	0.3577	0.5106	-2.1433	-0.6938	-0.115	-0.4682	-1.3821	0.4037	-2.7845	-0.678	0.8055	-0.8187	-0.1143	-2.1424
TCGA.13.0899.01	2.2201	0.1352	-1.3474	-1.3232	-1.4493	1.4852	0.439	0.2075	-1.2173	-2.1	-1.1337	-2.0724	1.0298	-0.6185	0.7706	-0.4998	-0.4489	-1.3168	-1.6607	-0.5616	-0.546	-1.035	-0.7624
TCGA.13.0913.01	0.4498	-0.6135	0.3806	0.8295	-0.3245	0.4923	0.0167	0.2684	1.3039	-2.4112	2.1724	-1.8812	1.1082	-0.2783	1.4705	-0.3588	-2.4969	-1.1242	1.4334	0.7246	-0.4179	-1.3856	0.7175
TCGA.13.0916.01	0.7955	-0.9127	-0.6242	-1.2182	-0.1052	-0.3813	1.1728	0.1673	-1.0913	-2.3107	-1.8329	-0.6564	-0.6525	-0.293	2.4323	-0.1122	-0.833	-0.6047	-0.8447	-0.7093	-1.381	-2.8122	-1.441
TCGA.13.0920.01	1.5468	-0.9045	-1.1444	-0.3144	1.2999	1.358	0.459	0.3113	-0.3365	-2.1367	1.2915	0.0667	-0.3834	-1.6664	-0.8043	1.3954	1.3861	1.5096	-1.2743	-0.7135	1.4566	-0.5656	0.1331
TCGA.13.0924.01	-1.0412	0.1657	0.7944	0.3127	-0.315	0.7959	-0.9441	0.1068	1.4167	0.243	0.0041	-1.9058	-1.2476	0.0504	0.9134	-0.2855	-0.4973	-1.3769	-1.1896	1.4785	-0.6862	-0.9036	-1.321
TCGA.13.1403.01	-0.7253	1.2018	0.419	-1.6973	-0.7945	-0.3146	-0.6305	0.5295	0.9059	0.5533	0.3028	-1.368	0.4086	-0.7596	-0.8497	-0.5607	0.3095	-1.4696	1.0399	0.5988	0.4156	-1.2173	1.7935
TCGA.13.1405.01	-0.3988	1.1351	-0.6888	-0.1794	1.002	-1.047	-1.0703	-0.3132	-0.2365	1.485	-1.0637	0.2166	-1.1133	-0.0571	0.7825	-0.4292	-0.5361	0.0792	-0.0713	-0.4035	0.678	-0.0113	0.5122
TCGA.13.1410.01	0.7336	1.0064	-0.8367	0.0262	1.088	-0.9079	-0.189	-2.5293	0.6597	0.2288	-1.3963	-0.7961	-0.5463	0.6332	0.3423	-0.6562	-0.7591	0.3573	0.0262	1.8477	0.6625	-0.0299	0.3494
TCGA.13.1411.01	-0.0375	-0.9088	-1.9939	0.4749	0.4742	-0.5605	0.1347	0.7461	-0.6503	-0.3715	-0.6731	0.6907	0.1305	-0.7133	0.1258	-1.5488	-0.0342	-0.5776	-0.7647	-0.1754	-0.0127	0.7105	0.8108
TCGA.13.1481.01	0.3575	0.097	-1.6144	0.0028	0.0981	0.2942	1.9908	0.6938	0.9572	-2.0209	-0.1163	-0.2249	-0.5497	-1.0162	-0.0302	0.2661	-1.5195	1.3315	-0.6114	0.9899	-0.531	-0.4006	0.6732
TCGA.13.1497.01	0.2913	-0.3782	-0.0069	-0.1611	1.1739	1.4776	-0.9671	-0.9592	-0.2013	-1.0555	0.8821	-1.5039	1.0992	-0.7656	0.2919	0.7915	-0.579	0.9149	1.4584	-0.9864	-0.549	-1.3747	-0.2595
TCGA.13.1498.01	-1.3457	0.4893	0.7241	0.6208	1.0275	1.5517	-0.8149	0.5369	0.4733	-0.1539	-0.0434	1.3958	-0.1123	-1.5105	-0.2453	2.7705	1.0054	1.055	-1.9083	0.0243	0.7982	-1.1445	0.9085
TCGA.13.1505.01	0.4671	-0.408	-0.2967	-0.4903	-0.4143	-0.5071	-0.9024	0.5899	-0.9065	0.6124	0.684	1.0884	0.0615	-1.9628	0.0021	0.9861	0.1545	0.1335	-1.544	-0.3172	-0.3413	0.6485	-0.4102
TCGA.13.1506.01	0.4374	0.7901	0.0732	0.1865	1.7785	1.792	0.8706	0.2236	0.6356	-0.1992	0.34	1.7378	0.1423	0.9192	-0.389	1.8624	0.5	0.1165	-0.7519	0.28	0.4291	0.2101	0.1565
TCGA.13.1507.01	0.3816	-0.3787	-0.7872	-1.017	-1.4501	0.5455	-1.5539	-0.2274	0.1986	-1.961	-0.8395	-0.1247	-0.7835	-0.6269	-1.1847	0.0678	2.5405	-1.4678	-0.287	-0.0903	0.2273	0.4653	-1.9783
TCGA.13.1511.01	-0.5281	0.1056	0.2191	-0.6397	-0.2243	-1.4184	-0.6447	-1.3598	-0.5581	0.3763	-1.2662	-0.8625	-0.6283	0.7204	-0.256	-0.6208	-0.9081	0.0777	0.6898	0.0974	-0.2551	-0.7369	-0.5255
TCGA.13.1512.01	0.3875	-1.4935	0.0009	-1.5605	1.2788	1.4964	-0.5562	-0.2403	-1.1837	0.9741	2.0933	-0.9733	0.1169	-0.6186	-2.4315	1.0144	-0.4586	0.6662	0.675	-0.2678	0.6954	-0.1081	1.0686
TCGA.13.2060.01	0.4131	-0.226	-0.4402	-0.8877	-0.1422	-0.3162	-1.0116	0.9433	1.5271	0.9217	3.1227	2.0849	0.2334	-1.0893	-1.8386	-1.5132	-0.4447	-0.0896	-0.6074	-1.3052	-0.4863	0.4517	-0.2712
TCGA.13.A5FT.01	-0.0401	-0.6818	0.4048	-2.3819	2.3369	0.0235	-0.0259	1.078	-0.1249	1.5444	3.2749	-1.3446	0.3851	1.3261	1.2129	-0.5914	-1.9705	0.4146	-0.1254	1.2216	0.6785	-1.271	1.417
TCGA.20.1682.01	0.1327	0.4796	1.5942	-0.5389	0.7788	0.3954	0.6788	-1.5436	0.6002	0.2157	-0.0866	-0.6394	-0.1256	0.871	-0.0668	-0.1252	0.5206	-0.9049	-1.1696	-2.5311	-0.8259	0.7182	-0.9556
TCGA.20.1683.01	3.6562	-0.2568	0.7719	1.5659	0.3543	-0.3671	-0.3208	-1.5596	-0.0299	2.3334	-2.0225	1.1914	-0.5826	2.0017	0.3059	1.6927	-0.3519	0.0056	1.2077	0.9408	0.3827	0.379	0.2544
TCGA.20.1684.01	0.4313	-0.0022	-0.8401	1.2096	1.8072	0.5699	0.9078	0.8935	0.9887	0.4677	1.5099	0.7566	0.2111	0.1958	0.9147	1.5001	0.862	1.024	0.5423	-0.9763	1.4267	-1.8044	1.1881
TCGA.20.1685.01	0.4743	0.1651	1.1718	0.1646	0.4476	-0.0055	0.2356	0.5642	-0.4404	1.459	0.7567	-0.5157	0.4764	2.0642	0.6954	0.7979	-0.0757	0.6358	0.751	-0.4742	1.2569	0.8821	-1.2267
TCGA.20.1687.01	-0.8975	0.7694	0.395	-2.1194	-1.027	-1.2111	-1.5539	0.5273	0.1335	0.6618	0.8094	-1.354	-1.0994	-0.9398	0.8796	-0.5202	-1.2516	0.0175	2.2177	-0.3724	-0.2666	-0.0888	-0.006
TCGA.23.1023.01	-0.5308	-1.137	-1.4036	-0.1091	-0.5567	-0.2843	-0.4315	-0.2323	0.1694	0.5081	-1.6831	-1.3145	-0.7944	-0.0702	1.2942	-1.7387	-0.6673	-0.9118	-0.948	-0.9201	-2.7098	-0.7179	0.14
TCGA.23.1026.01	-1.0316	0.7055	-0.8194	-0.1442	-0.2076	0.4831	-0.8163	-0.0093	-0.5672	-0.4921	-1.3073	-0.296	-0.0524	-1.1398	0.6284	-0.6411	-0.6217	-0.421	-0.5721	-1.2688	0.536	-1.0849	-0.0892
TCGA.23.1027.01	-0.3506	0.2809	0.0542	-1.753	-1.9702	1.3508	-0.8809	-0.1	-1.7273	-1.7799	-0.0282	-1.9668	0.0931	-0.0347	1.794	0.0571	-0.1685	-0.6521	-1.3127	-0.1926	-2.576	-1.6872	-1.9874
TCGA.23.1029.01	-0.7782	0.0823	0.4319	-0.9198	0.5858	0.0905	0.0367	0.5326	-0.9892	1.5783	1.0432	0.2123	-0.1253	0.0871	0.9138	-0.3367	-0.1854	0.7273	-0.2208	-0.1732	0.8358	0.7241	-0.4529
TCGA.23.1109.01	-1.2763	-0.1891	0.2576	-0.8746	-0.3262	-1.2119	-0.3601	-0.0311	-0.1268	-0.4388	-2.0493	-0.1844	-0.1461	-0.2346	1.6037	-1.0499	-0.277	1.2845	-0.3013	-0.7016	-0.9345	0.0713	0.5934
TCGA.23.1111.01	-0.5714	-0.3314	-0.7875	-0.5811	0.7523	-0.9007	-0.7965	0.4543	1.4843	-0.0723	-0.2968	0.3484	-0.1336	-0.8165	-0.5255	-0.1875	0.6394	-1.5835	1.5774	-0.1455	-0.0682	0.1227	0.7591
TCGA.23.1114.01	2.342	0.4281	-0.6987	-0.0085	0.3579	-0.8811	0.668	0.9796	-0.4018	-0.5895	-0.0213	-0.083	0.4446	0.9303	-0.0293	0.1304	0.5386	2.0003	0.406	0.1864	1.1896	0.6545	-0.9902
TCGA.23.1120.01	-0.4169	-0.1798	-0.2809	-0.5498	0.5389	-1.0206	-0.8751	0.4902	-0.9166	-0.3095	-0.5439	1.8571	0.2138	0.3007	1.6521	-0.2136	-0.9784	2.0794	1.4811	-0.2958	-1.3845	-0.5678	0.3363
TCGA.23.1122.01	-0.0731	0.813	1.5097	0.8147	0.7675	0.7431	1.054	0.6791	1.134	-1.0428	-0.1395	-0.0821	-0.1042	0.2184	0.5305	0.8627	-0.2466	1.5077	-0.4992	-0.4917	1.5321	-0.8684	1.1662
TCGA.23.1123.01	0.3223	0.3002	-0.2939	-0.8017	0.6946	0.6623	-0.0529	1.1676	1.3943	0.0206	-0.3127	0.6815	2.7142	-0.029	0.9635	-0.893	-0.4797	-0.1686	-0.4395	1.3655	1.5278	0.3012	-0.0633
TCGA.23.1809.01	1.7563	-2.1621	0.5813	2.1194	1.0891	-0.0218	-0.2612	-1.4779	0.8509	-0.7785	-0.9751	1.9789	0.5717	-0.7568	0.2464	0.6339	-0.2106	-1.6958	2.4021	0.2986	0.5893	1.5134	-0.1282
TCGA.23.2077.01	-1.1193	0.1706	-0.4394	0.6911	-0.5974	-0.1313	1.2574	0.237	1.4169	-1.8691	0.4954	0.2035	-0.6297	-0.6135	1.2286	0.1584	1.2116	-0.6969	-1.6892	-1.2739	1.1004	0.7771	-0.4097
TCGA.23.2078.01	-0.3674	-1.3146	-0.9078	0.1786	0.2224	0.2573	1.0273	0.6714	-0.6152	-0.5475	0.2985	1.249	1.0086	1.1797	1.9901	-0.1557	-0.7629	-0.8267	0.5671	-0.0712	0.8255	-0.1572	0.9798
TCGA.23.2081.01	-0.2772	0.9293	1.154	-1.7464	0.1467	-0.3937	-1.5539	0.5134	1.0653	0.421	-0.2591	-0.6136	-0.4973	-0.4	0.5951	-0.2519	-0.3254	0.1134	0.8004	0.7001	0.8163	0.8709	-0.7055
TCGA.23.2084.01	-1.1854	0.3213	0.2991	1.5051	-0.6125	0.2602	-0.3527	-0.1815	0.975	-0.2608	0.4895	-0.6577	0.5258	1.7309	-1.808	0.1602	-0.5489	-1.5452	0.2789	-0.5065	1.8705	-0.7871	-1.2291
TCGA.24.0975.01	-0.3132	0.6184	-0.1705	1.245	-0.2077	-0.8704	1.1548	0.2229	0.4436	0.1686	-0.0834	-1.3755	-2.7529	-2.2972	1.2616	-0.3549	-1.0245	-1.3162	0.3908	-0.7187	-2.0284	0.0853	1.9375
TCGA.24.1103.01	-0.2563	0.3883	-0.5706	-0.5235	-0.6229	-1.355	-0.7336	0.1103	-1.4606	-0.2068	2.0654	-1.5338	-2.7451	-1.0269	-0.1109	0.8439	-1.5819	0.6758	-0.9682	-0.507	-2.4549	-1.158	-0.6188
TCGA.24.1413.01	0.0085	0.642	0.0384	0.7517	0.4469	0.501	-1.2754	0.5046	0.3199	-0.4203	-0.346	0.0706	0.821	-0.3517	0.6818	0.5686	-1.2427	-0.1948	0.8417	-0.3052	-0.5883	-0.5211	-0.6101
TCGA.24.1416.01	-0.1069	1.1449	-0.3151	-0.9541	0.3147	-0.0015	-1.4045	-0.18	0.3922	-0.5684	-0.297	-2.6189	-0.1247	-0.1699	-0.0327	-0.004	-1.7179	2.045	0.2324	-1.0324	-0.0633	0.4053	0.6325
TCGA.24.1417.01	-0.3237	0.7251	1.8033	1.9391	-1.304	-0.0362	-0.0695	-0.3662	-1.1169	0.663	0.841	0.2308	1.0279	0.5915	-1.0171	-0.0741	-0.8784	0.2716	1.5473	-0.6468	-0.196	0.1229	-0.5028
TCGA.24.1418.01	-0.1197	0.5606	-0.308	-0.1336	0.9985	-0.1607	0.4842	0.8692	1.0661	0.648	-0.5433	-0.2174	-0.5449	-0.1816	0.8704	0.5612	1.0325	0.9248	-0.2903	-0.2929	0.7637	-0.0502	1.9642
TCGA.24.1419.01	-1.6567	-0.7544	0.5842	-1.9344	0.0421	0.1252	-0.6457	0.6821	-0.8528	0.7007	-1.0495	0.2051	-0.6201	-0.3575	0.3272	-0.5097	0.7809	0.9661	-1.1596	-0.9979	2.0295	0.156	-0.9262
TCGA.24.1423.01	-0.7284	0.497	0.9067	0.7177	-0.0472	-0.8202	-0.4796	0.4013	0.5762	-0.4296	0.4467	-0.4805	-0.3872	-0.7086	0.0246	-0.9277	-1.517	0.3108	-1.4187	0.7297	-1.457	1.5475	1.1075
TCGA.24.1424.01	0.413	0.0258	-0.2324	0.8496	1.5798	-1.0109	-0.1803	0.778	1.9173	-1.2803	0.259	1.5968	-0.4866	-0.6433	0.5318	-0.0552	-0.904	0.1049	-1.6809	1.1534	-0.7191	-0.616	-0.2193
TCGA.24.1425.01	-0.6227	0.1265	-0.5379	0.4878	-0.8984	-1.3364	-0.5703	-0.4063	-1.239	1.0822	-0.6742	-0.5361	-0.3651	0.266	1.7564	-1.0444	-0.6955	0.2612	2.3603	-0.2642	-1.2408	1.2123	0.6094
TCGA.24.1427.01	0.5625	0.5566	0.1411	0.4339	-1.9948	-0.8302	-0.3618	0.6314	-0.7564	1.8693	0.5467	-2.2324	-0.8619	-0.9837	0.9662	-0.299	-0.4341	1.2975	0.0645	0.7816	0.4049	0.1649	0.76
TCGA.24.1428.01	1.0292	0.6007	1.0962	-1.2337	-0.7212	-0.3076	-0.9563	-0.0946	0.2155	-1.6588	-0.1709	-1.5463	0.1256	-0.0177	1.8664	0.4885	0.0691	0.078	-0.1188	-0.0618	-1.2751	-1.8921	-1.477
TCGA.24.1430.01	0.0669	-0.9461	-0.1819	-0.3675	-0.3558	0.3883	-0.6895	0.0547	-1.0051	-0.1228	0.5278	-0.3383	0.7567	-1.4946	1.2986	1.2803	-0.5172	1.1065	-2.4701	-1.1162	0.7279	1.3479	0.7847
TCGA.24.1434.01	0.0544	-0.2093	-0.96	0.1379	-0.4741	-1.0754	0.1531	0.402	-0.3845	0.1099	-0.8924	0.9286	-0.8414	-0.8494	0.1895	-0.914	0.4391	-0.1629	0.0917	-0.3756	0.3552	0.441	0.3383
TCGA.24.1435.01	0.6479	0.7447	2.3915	0.6202	-0.1414	-0.0816	-0.8743	-0.7532	-0.1577	0.3678	-0.6008	0.2141	-0.2667	-1.2083	1.0261	0.1785	-0.3021	0.2212	0.271	-0.5877	-1.179	0.876	-0.4923
TCGA.24.1436.01	0.1323	1.1637	0.9793	0.1016	-0.2184	-1.2966	-0.5529	0.8883	-0.3811	1.7331	-0.2697	0.7352	0.1303	-0.394	-0.8621	-1.3278	-0.284	0.0014	-1.2975	-0.3226	0.1301	1.0493	0.8358
TCGA.24.1463.01	0.603	0.5034	1.548	-0.4451	-0.3696	-1.7971	-0.3797	0.2916	-0.1135	1.0645	0.0677	-1.075	-1.7433	0.1773	0.0571	0.2719	-0.6075	0.7197	-0.4074	0.7621	-1.4477	0.2754	0.863
TCGA.24.1467.01	-0.0682	-0.2902	-0.4063	0.3731	-0.0451	0.1307	-0.8195	0.7	-0.9498	-0.2116	0.7402	0.756	0.692	0.1234	0.0187	-0.9856	-1.6137	1.2127	-0.9495	-0.6699	0.2015	0.1239	1.2534
TCGA.24.1469.01	0.3463	-0.5521	0.7992	-0.9569	0.865	0.1092	1.3286	0.4878	0.7064	-0.273	-0.3708	1.3412	-0.7048	-0.0756	0.6584	1.2976	1.1467	1.2531	1.3003	0.7111	-0.0156	0.0086	0.5602
TCGA.24.1474.01	1.2888	0.7214	-0.6017	0.0776	1.8056	0.6472	-0.6975	0.4988	1.8431	0.3207	1.8161	1.1133	0.7981	1.5553	1.6665	1.3621	1.6401	1.0067	0.4334	0.5923	1.8451	-0.839	-1.3479
TCGA.24.1544.01	1.2568	-1.5843	-1.4984	0.2796	-0.0039	-1.0379	-1.009	0.5739	0.922	-1.639	0.6082	0.3756	-1.2706	-0.5353	-1.0565	0.9177	0.8846	0.3973	-0.357	1.1181	1.2073	0.9693	-0.3855
TCGA.24.1545.01	0.4741	-0.4027	0.6395	0.9688	-0.4143	-1.2549	-0.6515	-0.1387	-0.7291	1.2798	-0.6132	0.562	0.2155	-0.909	-0.314	-0.6842	-1.3572	-0.0198	0.2821	-0.5062	-1.1993	1.5848	0.1949
TCGA.24.1546.01	-0.1564	-0.2965	0.0939	0.8078	-2.1498	-1.3761	-0.9165	-1.2763	-1.5645	-0.1342	-1.1836	0.7601	-1.79	-0.4736	-1.1957	-1.3055	-1.0165	0.2707	-0.7782	0.0444	0.2077	0.53	0.158
TCGA.24.1548.01	0.7791	-0.7438	-0.1273	-0.027	-0.2996	-0.7138	1.4453	-1.6441	1.2036	-0.8276	0.6798	0.481	-0.7644	1.277	-0.391	0.0224	0.6468	-0.3648	0.2792	1.0665	1.3072	-1.1218	-1.4457
TCGA.24.1549.01	-0.3756	0.0248	0.2256	0.273	1.0259	-1.4931	-0.5445	1.0491	1.0335	-0.372	-1.2846	1.1314	-2.3695	-0.6123	-0.2877	-0.1077	1.3826	-0.6963	-0.9551	-3.2031	0.1147	-0.3161	-0.8581
TCGA.24.1550.01	0.695	-2.3608	-0.8836	-0.17	0.0655	-0.3965	2.1681	1.2864	1.4324	0.9357	0.9709	-0.2467	-0.5123	0.6193	-0.8093	0.0619	-0.2428	-0.3441	-1.3543	0.1715	0.3798	1.6383	-0.4611
TCGA.24.1551.01	-1.4315	1.2393	0.1418	-1.4081	1.068	-1.0215	-0.6888	0.4684	0.872	-1.0392	-0.4556	-1.3903	-1.3732	-0.3909	-1.0647	0.9135	0.6255	-0.2692	1.0727	-2.2422	-0.0388	-1.287	-1.1756
TCGA.24.1552.01	-0.8651	1.7303	-0.034	-2.2675	0.3191	-0.1998	-0.4766	0.075	0.5346	0.6833	1.0707	-0.0631	0.1105	-0.2168	-0.4642	-1.125	-0.4316	0.1003	-0.1257	-1.1339	0.1531	0.9469	-0.5913
TCGA.24.1553.01	-2.3391	1.2118	-0.9436	0.6382	-0.9963	-1.1683	0.5365	0.19	-1.0706	-0.6976	-0.9209	0.9316	-1.0659	-1.678	0.0632	-0.2839	-0.3852	0.9708	-1.9127	-0.611	-1.0041	0.0993	0.0382
TCGA.24.1555.01	-1.4097	-0.2404	0.5546	1.0554	0.2884	1.4616	-1.5472	0.1261	-1.2505	1.0968	1.685	-0.4583	1.5982	-0.8092	1.6297	0.5392	0.7312	0.9818	-0.2543	-1.1094	0.9209	1.0574	-0.2615
TCGA.24.1556.01	0.367	-0.7154	1.434	-0.0305	1.1505	-0.8803	0.338	0.2924	1.0514	0.393	1.3461	0.9304	0.5481	2.0313	-0.0822	0.8578	-0.5829	0.2221	0.4211	-0.6104	-0.4225	-0.3918	-1.7984
TCGA.24.1557.01	0.4347	0.6271	0.7357	0.0279	0.0158	0.5989	-0.4363	-0.3625	-1.0413	0.35	-0.6395	-0.5858	0.3463	0.0928	-0.1699	0.18	-0.8701	1.131	-0.7749	1.0666	-0.9979	0.1511	-1.2588
TCGA.24.1558.01	0.2995	-0.0006	0.2113	0.146	-0.067	-0.8466	1.2252	-1.2083	0.7975	0.0808	-0.6067	-0.2504	-0.3366	-0.3372	1.1421	-0.6027	-0.7378	-1.629	-1.7814	1.6839	0.8151	0.9263	-0.5435
TCGA.24.1560.01	1.3891	1.2041	-1.1732	0.2314	-0.0269	0.5443	-0.9108	-1.4097	1.1897	-0.0971	0.4069	0.9793	0.2855	1.0082	-0.3769	-0.2642	0.1408	-0.5986	0.4415	-0.8146	2.8982	0.4799	-0.2679
TCGA.24.1562.01	-0.2916	1.1166	-0.323	-1.1141	-0.0156	0.4356	-0.4018	0.4435	0.1699	-0.3544	-0.2941	-0.8452	0.2913	0.4023	0.06	-0.3125	-1.1224	-0.6025	-0.0698	-0.788	0.7715	-0.0026	0.915
TCGA.24.1563.01	-1.29	0.5474	0.8196	0.2132	-0.0048	0.0627	-0.7284	0.4695	-0.9576	0.8143	-0.439	-0.327	-0.7003	-0.2906	-1.1681	0.6131	-0.195	-0.1167	0.2269	-1.8947	0.5476	0.9756	-0.7514
TCGA.24.1564.01	0.1059	0.2349	-0.4467	-0.1771	-0.3891	-1.285	0.1214	0.02	-0.8413	1.2314	-0.8335	0.506	-0.3337	1.2386	-0.492	-1.7558	-0.3606	-0.3809	-0.5492	-0.7053	-0.3846	1.5627	-0.5552
TCGA.24.1567.01	-0.0275	0.1717	-0.982	1.7127	-0.1467	0.0483	0.9883	-0.9108	0.6942	-0.2793	-0.6264	0.1126	-1.4292	0.4462	0.7459	0.2164	-0.1997	-0.5633	-0.8558	2.1596	-1.3435	-0.2322	-0.4331
TCGA.24.1603.01	0.7222	0.1628	1.1539	-0.0021	0.9434	0.6734	-0.3783	-0.8437	0.0131	0.6526	0.3358	0.1869	0.4892	0.3318	0.0993	0.4744	-0.5323	-0.6452	-1.1626	-0.2018	1.447	0.5394	-0.7081
TCGA.24.1604.01	-0.4159	0.0316	0.0572	0.3027	-0.5387	-0.2727	0.5687	0.0817	0.4815	0.5927	2.0098	0.3423	0.3182	-0.3465	-0.0135	0.6149	-0.9918	0.9259	0.0777	1.1296	-0.2435	2.319	0.1761
TCGA.24.1616.01	0.2521	-0.0789	-0.1385	1.071	-0.936	0.0688	-1.5274	0.5279	0.7623	-0.6869	0.8696	-0.5138	-1.7246	-0.6694	1.0378	-0.6494	-0.929	0.9058	0.1809	0.5096	-0.3551	-0.7107	-0.4912
TCGA.24.1842.01	0.6633	1.015	0.2825	-0.0252	0.6435	-0.3894	-0.7497	0.1561	-0.1831	0.9601	-0.5396	-0.8533	-0.0712	0.3295	-2.0122	0.6498	2.5033	0.8533	1.1051	-1.0185	0.8242	-0.4869	-1.0005
TCGA.24.1843.01	0.1747	0.0252	-0.8743	-0.6917	0.8479	0.4533	1.6753	0.1341	0.8317	-0.6782	0.3014	0.8851	-0.3897	0.9495	-0.1637	0.5382	2.3498	1.0542	-0.1055	1.5205	1.2005	-0.0784	-0.1758
TCGA.24.1844.01	1.4078	-0.07	-0.0259	-1.5482	0.0898	1.4628	-1.1842	-0.5004	0.1105	0.0697	0.0485	-0.2229	1.3971	-0.481	0.0421	0.5213	0.7284	0.8253	0.5474	0.9334	0.1098	0.1326	-0.1638
TCGA.24.1846.01	-1.17	1.4177	0.9238	-1.5631	0.1663	-0.1721	-0.4734	0.3807	0.768	0.7954	0.9536	0.0996	0.9095	1.4165	-0.2854	0.2423	0.7	-0.9947	1.7905	-1.7374	-1.2084	-2.1971	-0.352
TCGA.24.1847.01	0.0264	0.2796	2.1889	-0.9288	-1.7884	-1.0726	-1.4907	0.6165	-1.2973	0.6076	-0.8364	-1.0618	-0.1505	-0.7911	-0.1333	-0.8594	-0.2347	-1.065	-0.4659	0.1748	-0.0987	1.0708	-0.0573
TCGA.24.1849.01	-0.1414	0.2146	0.3786	0.8095	0.8485	-0.8469	-0.2075	-0.079	-0.7723	-1.4556	-1.4887	-0.6486	-1.3023	0.2483	0.6228	-0.3677	0.596	0.6005	1.2927	0.1757	-0.076	0.793	0.7509
TCGA.24.1850.01	0.3645	0.0864	-1.5142	0.0546	-1.6801	1.9686	0.1389	-0.2079	0.3369	-1.6521	0.3155	-0.8159	0.7966	-0.9307	-0.8116	0.0326	0.8977	-1.1785	0.9633	0.3397	-0.2763	0.9686	-0.8299
TCGA.24.1924.01	0.7323	1.1359	-0.2809	-1.2779	-0.8461	0.8512	-0.9426	-1.2551	0.8305	0.2422	0.4532	-0.2788	-0.1758	-1.009	-0.6676	-0.2981	2.0287	-1.611	-0.1839	-0.8231	0.3994	0.0059	-0.8444
TCGA.24.1928.01	-0.2542	1.2097	0.3395	1.2877	0.8652	-1.6598	-0.5426	-0.8488	-0.2964	-1.5177	0.7482	-0.8331	-0.7249	-0.4275	-0.711	-0.9938	0.2856	0.6657	1.0468	1.7042	0.3348	-1.3835	0.549
TCGA.24.1930.01	0.1132	1.5578	0.447	0.3116	-1.3175	0.1333	-0.7737	-1.22	0.4457	-1.1053	-1.5069	-0.3	-0.053	-0.5353	-0.5057	-1.2652	0.089	-0.8712	0.244	-0.2356	-0.9714	-0.1547	0.6432
TCGA.24.2019.01	1.1669	0.4221	0.0312	-1.4407	3.3899	1.4	1.5315	0.0019	1.9953	0.5883	0.7667	-0.1905	4.1409	1.0525	-0.075	0.0904	0.0948	-0.7708	0.3803	0.4399	-0.5448	0.1172	0.2005
TCGA.24.2020.01	-1.165	-0.7584	-2.3959	-0.7152	1.1411	-0.4536	1.2407	1.6474	1.5705	-0.6672	1.0188	-1.8244	-0.0381	0.6708	0.3077	0.1913	0.5256	-0.2531	0.3368	0.9795	-0.1869	1.4351	-0.4586
TCGA.24.2023.01	-1.4592	0.8041	-0.7537	-1.3702	-0.9407	-1.446	-1.2872	0.4533	-0.9467	1.084	-0.4665	-1.3387	-0.9235	0.3391	-1.1469	-1.1395	-0.2898	-2.2781	-0.7374	-1.1661	-0.3453	-0.6331	-0.6726
TCGA.24.2024.01	-0.3915	-0.4005	-0.3241	-1.4075	-0.5504	-0.1098	-0.9915	0.0804	-0.9929	-1.2365	-1.1506	-0.2424	0.6486	-1.0969	0.3832	0.0501	-0.642	-0.2176	-0.6955	0.8682	-1.4315	-2.5222	-1.0051
TCGA.24.2026.01	0.6266	0.1545	-0.3642	-0.0617	0.9081	-2.0815	-1.1648	0.0607	-1.2021	0.1011	-0.1544	2.153	-1.6557	0.0422	0.1923	-2.6528	0.0661	0.5549	0.0881	-0.323	1.4268	-0.5468	0.151
TCGA.24.2027.01	0.0998	-0.8802	-0.5758	0.6173	1.2339	-0.0802	1.9121	1.151	1.4668	1.1905	0.1622	-0.4896	-0.7775	1.187	-1.7689	0.0175	1.2005	-0.8085	-0.8851	0.6078	-2.369	2.0852	-0.8908
TCGA.24.2033.01	-0.0087	-0.0388	0.03	0.0595	-0.9871	-0.6448	-0.2181	0.5304	-0.249	1.2569	0.462	0.6803	-0.4321	0.7716	-0.4371	0.4425	0.3293	-0.6963	-0.2417	1.1573	0.3981	1.5512	-0.0248
TCGA.24.2035.01	-1.2299	-1.3837	0.2493	0.014	-0.7543	-0.8318	-0.7198	0.0309	-0.7667	0.2701	-1.5075	-0.0643	-0.6996	-0.9934	-0.0143	-0.7844	0.77	0.5521	-0.2898	-1.091	-0.7388	0.6946	0.8824
TCGA.24.2038.01	0.9278	1.2907	-1.0363	0.7465	-0.0165	0.3083	-1.4803	0.4835	-0.5052	-0.9973	-0.4038	0.8558	-0.2764	-1.413	0.993	1.6701	0.5927	1.2242	0.4628	-1.352	-0.3863	-0.9972	0.5107
TCGA.24.2254.01	1.4183	-0.401	0.1088	0.7646	0.0433	-0.7091	-0.9462	0.2684	-1.0432	-0.3197	-0.8078	0.3401	0.4646	0.6333	0.313	-0.619	0.9214	-0.6395	0.2412	-0.5284	-1.8257	-1.0045	0.0624
TCGA.24.2261.01	-1.057	-0.0952	2.6125	-0.4343	0.1116	-1.9122	-0.1469	0.5093	-0.809	-0.2651	0.6766	-1.6165	-0.8765	-0.078	-1.165	-0.4625	-0.1366	0.7652	0.2382	0.0676	-0.1794	-1.3013	0.4342
TCGA.24.2262.01	1.5603	0.7258	0.2121	-1.0555	-0.785	-2.1091	-0.8267	-1.2284	-1.2793	-0.5624	-2.252	0.5579	-2.002	-0.1707	-2.6714	-0.882	1.741	-0.0004	1.8094	-1.6367	-0.4583	0.0613	-0.9054
TCGA.24.2267.01	0.5872	1.4793	-0.6082	0.0869	0.6923	-1.7361	-0.0806	0.3014	-0.9059	-1.2899	-0.1538	-0.0034	0.2151	1.1738	-0.2578	-0.8077	-0.0544	1.1276	1.7874	-1.5031	0.3876	-0.0693	-0.6874
TCGA.24.2271.01	-0.9281	1.0293	1.6666	-0.6133	-0.1827	-0.2808	-0.464	0.3061	-1.1659	0.1676	-0.8802	-1.3008	0.5791	1.2242	-0.039	-1.8982	-1.4244	-0.6491	-0.2568	-0.8754	-1.3958	-1.1122	0.8599
TCGA.24.2281.01	-1.5997	0.2085	-0.0357	-0.6956	0.4574	-0.2078	-0.2033	-2.6846	-0.9116	0.0734	-0.6918	-0.7816	0.9043	0.3891	0.7516	0.0483	0.1713	0.368	-0.3609	-0.1915	0.073	-0.3791	0.8915
TCGA.24.2288.01	-0.1371	0.5337	0.934	0.2813	-0.0791	-1.3	0.8922	0.3064	1.4365	-0.5565	-0.2702	0.0579	0.4448	0.2421	-1.5474	0.0445	0.264	-0.1924	1.8844	-0.3897	-1.4834	-0.2141	0.6462
TCGA.24.2289.01	0.7091	-0.4367	1.0796	0.4755	0.6288	-0.9018	0.4024	-0.0082	1.3128	0.8611	0.9348	0.7596	1.5248	1.9883	-0.2806	-0.9927	-0.7106	-0.6243	0.8317	0.3503	-0.3289	0.3008	-0.2833
TCGA.24.2290.01	-0.0329	0.5146	0.2967	-0.8505	0.8125	0.2803	-1.3213	0.7316	0.6782	-0.8965	0.1059	-0.2129	-0.0609	0.7506	1.8476	-1.2054	1.6456	-0.6327	1.1739	1.4288	1.2955	0.1612	-1.0307
TCGA.24.2293.01	-0.1708	-0.5633	0.1023	1.2025	0.6058	-1.5109	0.4929	0.1409	-0.4269	-0.7618	-1.1809	0.0433	-0.7089	0.1009	-0.1469	-1.398	-0.5536	-0.7355	0.6221	-0.3105	0.1918	-0.5273	1.0825
TCGA.24.2297.01	0.3895	0.78	0.4778	-1.1504	1.1813	-0.4381	-0.5466	-0.6867	-0.9587	0.1653	-0.9475	0.6306	1.1173	0.5476	-0.2094	0.0972	-1.3736	0.968	0.1366	-0.6676	0.5607	-0.713	1.0061
TCGA.24.2298.01	-1.8714	0.5056	0.4856	0.4759	-1.2261	0.1456	-0.9781	0.0425	-0.9619	1.1995	0.4158	0.2494	1.0071	-0.9697	-0.7246	-0.7696	-0.0567	0.2146	0.064	-0.0499	0.4272	-0.3292	0.9233
TCGA.25.1312.01	1.0194	-0.0902	-1.0769	0.2195	0.8867	-0.5443	0.9123	1.0303	1.3942	0.1891	-0.1268	0.1926	-0.0782	0.0776	-1.0685	-0.6338	0.3898	0.2318	0.1329	0.5812	0.754	0.6075	0.9974
TCGA.25.1313.01	-0.6328	-0.4479	1.8791	0.2208	-0.036	0.3303	-0.4826	-0.2109	0.7081	0.7179	-1.1543	2.0646	-0.0561	0.8033	-0.7325	0.0861	0.0309	1.0079	0.444	0.06	-0.1076	1.5603	-0.4449
TCGA.25.1314.01	-0.1449	-0.4385	-0.4839	0.7083	-0.4716	1.154	-0.0409	-0.0237	0.863	0.4377	-1.0452	-0.1252	1.7634	1.1845	-1.2617	1.0839	0.6102	-0.2612	0.5967	-0.2954	0.6791	-1.1427	0.8078
TCGA.25.1315.01	0.648	-1.3798	-0.9345	-0.981	0.4478	1.3897	-0.2225	0.3173	1.6381	0.3106	0.644	-0.8465	0.4726	-1.6792	0.73	0.6881	1.3199	-0.3618	-1.1386	0.7514	0.74	-0.144	-0.9907
TCGA.25.1316.01	-0.2571	-2.6822	-0.1257	1.0723	0.7886	1.2149	0.3161	0.4092	1.2641	0.3841	0.0762	0.3051	-0.1185	-0.5715	0.7992	3.5665	-0.2974	0.9558	0.0822	-0.3917	-0.3722	0.2223	1.3164
TCGA.25.1317.01	0.1923	-1.298	-1.5207	1.154	-0.2826	-0.0529	0.8603	0.4414	-1.3373	0.6776	0.2456	0.1436	0.0537	-0.0443	-0.0442	0.4824	-0.4013	0.8929	0.5568	1.2094	-1.2534	1.4616	1.281
TCGA.25.1318.01	1.1288	0.4832	-0.7224	1.4941	-0.8131	-1.2494	0.5411	-1.7899	0.0027	-0.0414	0.7432	-0.2641	0.3413	0.0889	0.4898	-1.9142	-1.1059	0.5608	1.4644	0.4552	-0.5588	0.5614	0.8533
TCGA.25.1319.01	3.5263	-0.6606	-0.1956	0.5972	0.4677	0.1068	-0.816	-4.3875	-0.1031	-0.7916	-0.8927	1.2567	0.4235	-0.8372	0.4635	-0.0859	0.0647	0.3263	-0.8026	0.5788	0.3002	-0.6309	-0.0289
TCGA.25.1320.01	1.7771	0.6774	0.3778	1.0351	1.2483	-0.2977	0.3959	0.25	1.1816	0.2746	-1.0071	0.6109	-0.4935	0.7278	-0.2705	0.5988	-0.1568	0.5788	0.3128	-0.1129	-0.6272	0.4952	1.0341
TCGA.25.1321.01	0.6577	0.3782	-0.0245	1.7438	-0.7025	1.3234	0.4821	0.6021	-1.0309	1.022	-1.1252	0.9947	2.965	0.3079	-1.2992	-0.3804	-0.6419	0.293	0.3172	0.7078	0.0736	0.9974	0.3277
TCGA.25.1322.01	-0.2831	1.0147	1.1318	-0.4118	0.5524	-0.9552	-0.5312	-0.3037	-0.5868	0.3489	1.5181	-0.2061	0.0103	0.5369	-1.2244	-0.8736	-0.4009	-0.5971	0.7878	-0.9583	0.2246	0.4705	0.6494
TCGA.25.1323.01	0.4481	-0.1155	-1.08	0.1576	0.14	0.4976	2.2732	1.1718	1.1254	-0.1365	0.0266	-0.1039	0.7155	-0.0794	0.2164	0.0924	0.1167	-0.4152	-0.5982	2.491	0.489	0.6977	1.3795
TCGA.25.1329.01	1.2996	0.872	1.9185	1.5819	-0.2301	-1.6282	-1.0617	-0.2226	-1.1311	2.0207	0.9389	-0.6903	0.2359	-0.4159	0.9298	0.4868	-0.6204	0.6596	1.6661	1.1215	0.1239	2.4095	0.6279
TCGA.25.1623.01	0.1149	-0.2524	-1.2414	0.961	-0.9823	-1.2263	2.5367	0.8009	0.6124	0.106	1.0604	0.2341	-0.3629	0.1723	-0.8358	-0.669	0.9964	-1.7262	0.0645	-0.807	-0.6677	0.0894	0.1053
TCGA.25.1625.01	-0.9161	0.5299	1.0329	0.5526	-1.181	-0.8589	-1.5539	-0.016	0.2322	0.0821	-0.9914	-0.5078	-0.6384	-0.093	0.4608	-0.0763	-1.0603	-0.5717	1.3978	-0.553	0.8374	-0.1548	0.5757
TCGA.25.1626.01	0.4403	-0.1254	-1.1686	1.7359	-0.8068	-2.158	1.0528	0.2589	0.7937	-1.0777	-1.303	0.4896	-1.7198	-0.4907	0.0058	-1.3083	-0.1934	-0.8322	0.4164	0.0864	-0.4937	-0.4741	1.1454
TCGA.25.1627.01	1.6356	-0.2753	-0.3365	0.3437	0.1064	-0.0434	1.204	0.6847	-0.6716	0.7728	-0.8628	0.3164	-0.5099	0.2127	1.0965	-1.7705	0.3313	-0.0924	-0.0919	0.6175	-0.9866	1.0614	0.0647
TCGA.25.1628.01	0.1909	-0.5147	-1.0032	0.9211	0.4412	-0.5696	0.9286	0.7581	0.9425	0.6561	-0.4571	0.5053	0.0455	-0.0102	0.4075	-0.1027	0.4583	-0.0507	0.4509	0.2049	0.2614	1.3583	0.3543
TCGA.25.1630.01	-1.1071	0.5019	-0.4773	0.3583	-1.3366	0.1686	-0.4451	-0.8902	-1.0258	-1.7773	-0.8962	-1.0073	-0.0167	0.4884	-0.0872	-0.5734	0.1486	0.1329	-0.4578	-1.8041	-0.4298	-0.4907	0.2626
TCGA.25.1631.01	-0.811	1.0379	-0.0982	0.9668	0.295	0.0064	-1.5099	0.3413	0.9023	0.0382	-0.0147	-0.5448	-0.9923	0.0436	0.1792	-0.5976	0.723	-0.0241	-1.415	0.4318	-1.4453	0.1333	0.155
TCGA.25.1632.01	0.3601	-0.5729	-0.2443	0.6632	-0.9478	0.6109	-0.3911	0.6995	-0.0438	0.8477	-0.3889	1.3771	0.511	0.3825	-0.0244	2.88	-0.9333	1.5848	-0.0033	0.0027	1.0705	-2.6522	0.2349
TCGA.25.1633.01	-0.2472	0.5481	-0.6349	1.9651	-2.286	0.3013	-0.2953	1.1039	0.7374	-0.0527	0.2747	0.2395	-1.8478	-0.797	0.611	0.4001	1.2114	0.2628	-0.4699	1.7354	0.3564	-0.0554	0.0955
TCGA.25.1634.01	-1.0718	-0.9741	-1.6249	0.886	-1.346	0.6106	2.2308	0.6271	1.0211	-1.5387	1.3568	-0.8965	-0.7942	-0.7952	1.995	1.1786	-0.5044	-0.292	-1.7917	0.0098	0.1383	-0.7252	0.5137
TCGA.25.1635.01	0.3959	0.3992	1.145	0.3302	-0.0408	-1.1227	-0.8529	-0.9551	-1.1715	-0.5191	-0.3353	-1.369	-1.1202	-1.2676	0.8038	-0.7907	1.4279	-0.996	-0.2794	-0.2229	0.0678	-0.193	-0.1595
TCGA.25.1870.01	0.4627	1.1029	1.6293	0.9943	0.4396	-0.0809	-0.6841	1.0205	0.049	-0.2466	0.0928	0.7195	-0.3787	-0.1494	0.4534	1.4026	-0.1926	1.6201	-0.1664	0.1061	0.5093	-0.76	1.6967
TCGA.25.1871.01	1.6267	-0.8631	0.1752	1.1004	1.0194	0.8439	3.078	1.3306	-0.9088	-0.2668	0.2457	-0.1869	2.6006	0.4074	2.2126	0.9987	1.3175	1.0342	-0.6685	1.4321	-0.5104	0.3915	2.4252
TCGA.25.2042.01	0.3566	1.0363	1.5553	1.2792	-1.661	-1.5108	-0.5592	0.1204	-0.1698	0.0961	-0.8945	-0.4398	-1.5959	1.0364	0.8816	-1.5661	0.0878	-0.1339	0.7634	-0.0286	-0.2963	1.4184	1.5037
TCGA.25.2391.01	0.2513	0.8857	-0.1709	-1.2583	-0.647	-0.2201	0.6285	-0.0696	-0.4083	-0.1098	0.9671	-0.6089	-0.2058	-0.1033	0.6825	-0.3571	-0.1598	0.0153	0.6485	-0.2986	-1.4492	-0.3502	-1.2263
TCGA.25.2392.01	-1.7259	0.3688	1.928	0.1117	-0.0822	0.2701	0.8819	-0.5289	1.8249	2.0608	0.698	0.6617	0.2569	-0.562	-0.5826	-1.5654	0.227	0.5318	0.1491	1.0423	-0.1253	2.6209	-0.8674
TCGA.25.2393.01	-0.0851	-2.3638	2.6153	1.3707	0.587	1.4753	3.0718	0.702	1.429	-0.3491	1.0517	0.9352	-0.3571	-0.8479	0.6873	3.516	1.2627	0.0002	0.4457	1.1253	1.3902	-1.4281	-0.0573
TCGA.25.2396.01	-1.8848	0.7265	0.2591	-0.097	0.2992	0.7405	-0.3574	-2.387	-1.6485	-0.5258	-0.525	2.3967	-0.1414	-1.0754	-0.0833	0.165	-0.2035	1.3074	-0.9244	0.5105	-1.5673	-0.5737	-0.3709
TCGA.25.2397.01	0.834	0.4701	-0.9407	0.0388	1.3727	-0.601	0.6916	-0.7447	-1.1474	0.6758	0.2369	0.5262	0.4072	-0.4636	-0.3028	-0.7331	0.1785	-0.4731	1.3847	0.021	1.098	-0.5852	-1.094
TCGA.25.2398.01	0.5566	-0.7694	-1.1707	0.4482	-0.291	-0.9764	1.2241	0.3125	-1.2236	-0.4697	-1.0549	-0.0151	-0.6641	-1.7932	1.6249	-0.5198	2.7659	-1.2342	-1.3955	-1.1436	-1.4282	-0.2579	0.8408
TCGA.25.2399.01	-1.2654	0.128	-0.8237	-0.6308	-0.3927	-0.373	-0.1068	0.8031	0.0092	0.2064	-0.5612	0.9238	0.3318	1.0639	-0.1373	-0.2013	0.4116	0.2938	1.1005	-0.6756	0.612	0.4753	-0.6599
TCGA.25.2400.01	-0.5961	0.313	0.783	-0.7198	-0.6805	0.1438	1.3129	0.3993	1.0948	0.3089	2.6192	-0.1872	1.6389	0.0778	1.3364	-1.1896	-0.0341	-0.3363	-0.8275	1.5252	-0.2135	-1.764	-0.5142
TCGA.25.2401.01	-1.0237	0.15	-0.5593	-0.2341	-0.0719	-1.1345	-0.3759	-0.1561	-1.2995	0.2221	-0.2725	0.536	-1.6974	0.0131	-0.3883	-1.0439	-0.7617	-0.7976	-0.9731	0.2449	0.1888	-0.0823	-0.9414
TCGA.25.2404.01	0.2413	0.859	1.6711	-0.1833	0.7828	-0.2499	-1.1036	0.3071	0.0858	1.5313	-0.9242	-0.0512	-1.7181	-1.2574	-0.1156	-1.0293	-0.8037	-0.0958	0.005	-0.0303	-0.109	0.0789	-0.3716
TCGA.29.1688.01	-1.0731	0.6453	-0.4389	0.1551	0.1721	0.1267	-1.5539	-0.0927	-1.0369	-0.3225	-1.3813	-0.9638	0.1726	0.2454	-0.217	0.1452	-0.3611	-0.2077	1.4694	0.054	0.0333	-0.5879	-1.1513
TCGA.29.1690.01	-0.7636	0.9864	-0.957	0.1274	-2.6974	0.5245	-1.1285	-0.2392	-0.4267	0.2377	0.3842	0.1417	-0.8084	-3.7559	-1.1299	2.1941	1.2949	-1.34	-0.613	-1.5447	-2.5856	-0.5934	-0.9464
TCGA.29.1691.01	-0.8238	0.2153	-0.5447	-1.3803	0.7258	0.2097	1.6963	-0.209	0.3496	-0.999	-0.8359	1.0765	0.3266	-0.5161	-0.9073	1.7386	1.5681	0.6127	-1.4504	0.0483	0.6186	0.1786	-0.7981
TCGA.29.1693.01	-1.5707	-0.1423	-0.6376	0.0903	-1.4924	0.7178	-1.5539	0.1151	-1.3473	0.1359	-1.789	1.7865	0.1154	-0.5051	-2.3949	-0.4205	0.0711	-1.0017	1.3482	0.6481	0.3148	-0.2015	-2.7111
TCGA.29.1694.01	-0.4351	0.7531	-0.4075	0.6278	0.1232	-0.1058	-1.5144	-0.2003	-1.1615	0.8362	-0.3232	0.7502	0.2283	0.4799	-0.4583	-0.3174	-0.7711	0.4829	-1.0456	-0.3835	0.3551	0.6341	0.3392
TCGA.29.1695.01	-0.4189	0.5156	-1.5082	0.08	1.558	-0.7728	0.4404	-2.6343	-0.8992	0.3088	-1.0435	0.0126	-1.7314	0.1888	0.2677	-0.805	2.5055	0.4736	0.3283	-1.0634	0.3842	0.0002	1.5708
TCGA.29.1696.01	-1.7768	0.2168	0.4431	-0.0628	-1.0525	1.6604	-1.5539	-0.0512	0.0832	1.349	0.7452	0.611	0.3354	-1.218	-1.9833	0.6716	-0.3162	0.4861	-1.2389	-0.4768	-1.9993	0.4454	-1.8063
TCGA.29.1697.01	1.5333	0.1001	-0.1864	-0.7038	1.7773	-0.2421	1.4473	-0.6965	0.8478	0.0972	-0.1305	-0.6045	-0.9617	1.4111	0.4076	0.4011	0.3796	-1.021	0.9255	-0.6714	1.6377	0.2107	-0.6507
TCGA.29.1698.01	1.808	0.862	-1.0526	-0.202	1.6827	0.1508	0.6933	-1.7502	1.7405	0.7037	0.7366	-0.7099	0.573	0.0218	0.2806	-0.293	1.2681	0.4255	0.6662	0.9753	0.6585	-0.3402	0.1404
TCGA.29.1699.01	-0.6073	0.3458	0.9661	-0.1164	1.0144	-0.2769	-0.1672	0.1707	1.0126	0.1889	-0.2609	1.2998	-0.3478	-0.0762	-0.0908	0.1706	0.9481	0.1384	1.3413	0.7478	0.5363	0.766	-0.5772
TCGA.29.1701.01	-2.2155	0.6178	-0.3772	-2.7131	-2.6294	2.0022	-0.7482	-0.596	0.3069	-1.0356	0.4545	0.758	0.2791	-0.9332	-2.1219	1.163	2.0553	0.291	-1.4713	-0.134	0.2777	0.4051	-1.8202
TCGA.29.1702.01	-0.6238	-0.4785	0.6586	0.0004	-0.436	0.2027	-0.2965	0.6929	-0.2412	0.9581	0.2736	1.5828	0.195	-0.4351	0.5829	0.1091	2.6961	1.2739	-1.0927	-0.4353	0.9599	1.6433	0.6293
TCGA.29.1703.01	-0.1939	1.0297	0.0704	-1.0115	0.9065	1.5045	-1.1256	0.6749	-1.6702	0.7243	-0.7029	1.2845	-0.0411	0.0853	0.0606	1.3604	0.7285	2.5333	1.0196	-0.3397	0.5616	2.9158	-0.0674
TCGA.29.1705.01	-0.5975	-0.0321	0.2123	-0.1899	-0.0492	-0.2491	-1.1757	-1.1633	-0.8462	0.9186	0.8604	-0.6169	0.0993	-1.7511	0.5853	0.157	-1.1588	-0.8419	-0.8962	0.826	0.5388	-2.0462	0.525
TCGA.29.1710.01	0.6384	1.4787	-0.1392	1.0751	0.9997	-1.4458	-0.5552	0.6781	-1.1658	-0.2941	-2.0538	1.4213	-0.9578	0.274	-1.5825	-1.4968	1.1631	0.3825	-0.4587	0.2696	0.2948	-0.7102	1.2498
TCGA.29.1711.01	0.3174	0.696	-0.184	0.8145	-1.3039	1.2421	-1.2991	-2.611	-1.4318	-1.2731	0.2817	0.9252	-0.9271	0.4998	-0.8992	-1.733	-1.6552	0.7315	-1.3954	2.981	-0.1967	-2.4721	0.2886
TCGA.29.1761.01	-1.5565	-0.6665	-0.8938	-0.6082	-1.3106	1.4341	-0.1423	-0.4579	0.0116	-1.5889	0.6798	-1.8711	-0.6265	-0.9276	-2.2584	1.24	2.699	-0.9425	0.0091	1.7606	-0.6736	-1.0752	-0.4832
TCGA.29.1762.01	0.0831	-0.2314	0.9863	-1.1284	0.9901	1.5354	1.4284	0.2476	1.6963	-1.8948	0.3238	-0.2768	0.0518	-0.1659	0.9961	1.5473	-0.1885	-1.1581	-1.1832	-0.2454	-0.977	0.1382	-0.9632
TCGA.29.1763.01	2.0611	-0.7914	0.9447	0.8824	0.04	-0.0655	-1.2338	0.5744	1.281	-1.0208	-1.6833	2.8303	-0.3222	-0.1761	0.8788	-0.795	-0.6045	0.7579	0.2669	-0.5853	-0.3144	1.2445	0.1589
TCGA.29.1770.01	0.2987	-0.2457	0.254	0.9691	-0.945	-0.3517	-0.5095	-2.0032	-1.8669	-0.1526	-0.4071	-1.5369	-0.9536	-1.1435	0.7708	0.3962	-1.4801	-0.6747	-1.0272	0.8367	0.1917	-0.7973	0.3237
TCGA.29.1776.01	-0.3572	-0.9803	-0.1216	-0.3766	-1.7147	1.2999	-1.1572	0.5338	-1.0891	1.6712	0.4024	-0.8958	-0.2795	0.4973	-0.3584	1.1126	-0.8505	0.6421	-0.8096	-0.5327	1.8055	-2.3563	-1.0922
TCGA.29.1778.01	0.2941	-0.0269	0.2583	0.616	0.7232	-0.4128	-0.7417	0.6781	1.2301	1.0988	0.522	0.8135	-0.7933	-1.7406	0.3454	-0.425	0.6379	0.4115	-1.5613	-1.0163	0.2328	0.5221	-0.1242
TCGA.29.1781.01	0.0298	0.5617	0.612	-0.8583	-1.4651	1.7358	-0.8173	-0.846	-0.4726	1.6459	0.3844	-1.1745	0.7251	0.0556	-1.2701	0.4996	0.6101	-2.288	-0.7081	-0.9025	0.666	2.2036	-2.1841
TCGA.29.1783.01	0.1576	0.0963	-1.6679	-0.075	-0.928	-0.5196	-0.8541	0.522	1.0213	-0.3382	-0.1286	-0.259	-0.2744	0.1315	1.2381	-2.2616	0.9387	0.0405	-0.6181	1.2686	0.2555	0.9387	1.066
TCGA.29.1784.01	1.3599	0.5535	0.6239	-0.7927	-0.184	2.4138	-0.9766	-2.3242	0.1844	1.0846	0.1773	-0.8695	1.8498	0.0595	-0.0372	0.5214	-0.9973	-0.3594	-1.6141	1.3155	2.0703	0.7016	-2.7767
TCGA.29.1785.01	-1.5137	0.0207	-0.4198	0.288	-0.1713	0.252	-1.3103	-0.5208	-0.8668	0.9453	-0.7946	1.4318	-1.1833	-0.1284	-1.4703	0.6218	-0.7932	0.7282	0.279	-0.5037	-0.9419	0.676	0.646
TCGA.29.2425.01	-1.5302	-1.3348	-1.4024	0.5042	-0.6316	-0.0412	1.3138	0.6486	-1.681	0.717	0.1091	0.5817	-0.5177	0.7043	1.1042	0.3753	-1.2578	1.4751	-0.3695	0.1737	0.5067	-0.0873	0.9978
TCGA.29.2427.01	-0.9723	0.4051	0.8512	-1.5655	-0.0098	-0.0774	-1.5539	-1.1181	0.427	0.2337	-0.8358	0.0478	-1.9799	-0.8932	-1.4061	-0.4774	-0.5509	-0.1984	0.6908	-1.674	-1.6928	0.8086	-0.7882
TCGA.29.2428.01	1.5941	-0.1722	-0.4795	-0.8587	-0.3603	0.7798	1.404	-0.8155	-1.4877	-1.1271	-1.7271	-1.1235	0.8117	-1.2506	0.2193	-0.5839	0.2212	-1.0614	-1.3883	-0.5429	0.3017	-0.2373	0.4119
TCGA.29.A5NZ.01	0.6701	-1.5809	-0.161	0.6017	0.7371	-0.9414	1.4713	1.0666	1.2247	1.2408	-0.4026	1.0497	0.2282	4.0292	1.5395	1.1236	-0.3653	1.8646	1.0831	-0.2054	0.1538	1.1857	1.8125
TCGA.30.1718.01	-0.8998	0.3829	-0.1422	-0.1729	-0.1745	1.2073	-1.5123	-1.2453	0.5012	0.3609	0.7687	0.9053	0.169	-0.0551	-0.8132	0.4	0.7197	0.8742	-0.6826	0.9689	2.2649	-0.1732	0.672
TCGA.30.1855.01	0.7682	0.2884	-0.381	-0.6332	0.7206	-0.0349	1.1303	-0.1576	-0.9386	0.0403	0.344	1.4274	-0.9141	0.1806	0.3654	-0.4888	-0.2162	1.3902	-0.8518	1.3703	-0.359	0.6944	0.8647
TCGA.30.1857.01	-0.8438	0.5815	-0.0869	-0.9366	-0.2703	-0.9341	-0.7662	-0.2348	-0.8418	-0.4832	-1.4864	-0.8277	-0.3863	-0.6205	-0.647	0.2618	-0.755	-0.1416	-1.4666	-0.5924	-0.1956	0.134	2.0117
TCGA.30.1860.01	0.4391	0.5838	0.2816	-2.4318	0.3209	2.3181	-0.6708	-0.5492	0.9624	-0.4939	0.4124	1.0798	0.5887	-0.3466	-1.1767	0.6419	0.6188	-0.8756	-0.9216	-0.6035	-0.3741	0.021	-2.1966
TCGA.30.1861.01	1.825	-0.3806	3.0414	-0.6134	-0.6993	-1.7906	0.3617	-0.0882	-0.5418	0.1707	0.226	-0.78	-1.1182	-2.2469	1.1128	-1.5505	-1.8962	-1.0708	0.0048	1.8873	1.354	0.3973	-0.0848
TCGA.30.1862.01	-1.7253	0.5025	-1.7398	1.0661	-0.9435	-0.3743	-1.1072	-0.056	-1.7623	-0.2638	0.1574	0.4451	-0.3149	0.4278	-0.4594	-1.2028	0.7295	-0.4186	-0.0031	0.7015	0.4596	0.2466	0.0621
TCGA.30.1891.01	-0.6941	-0.6343	-0.2799	1.2157	-1.7598	1.4094	-0.569	-0.0082	0.6924	0.0764	-0.7389	-0.532	-1.2296	-0.552	-0.7083	0.2835	1.4762	-0.003	-1.862	-0.5104	-0.7677	0.4449	-1.5992
TCGA.31.1944.01	-0.001	0.8885	1.9805	-0.8657	-0.7141	-0.9694	-1.0412	0.5129	-1.0505	0.5456	1.2661	0.2087	-0.6631	-0.0574	0.4583	-0.3195	0.5428	-0.387	0.3265	1.6627	0.4911	0.9492	0.1009
TCGA.31.1946.01	0.0039	0.0415	-0.4678	0.2668	0.1493	-0.8555	-0.6068	0.4779	0.7128	1.58	0.0791	-1.2987	0.5591	0.3221	-0.0753	-0.9635	0.324	-0.5519	1.775	-0.292	-0.0442	0.2555	-1.0479
TCGA.31.1950.01	-0.4311	1.2498	0.9823	-2.2099	0.3755	-1.7536	-0.7283	0.649	0.7907	-0.6978	-0.2275	-0.8999	0.1519	-0.3761	-0.3387	-0.8174	0.0187	-0.334	-0.5354	2.1669	0.8767	-1.0599	0.126
TCGA.31.1951.01	0.2601	0.1214	-0.3898	-0.4496	0.4127	-1.4426	-0.0085	-2.3782	-0.9858	0.2162	-0.9977	0.9067	-1.2488	0.1447	0.0402	-1.1722	-0.5554	0.975	1.6362	0.8427	0.6168	1.676	1.4239
TCGA.31.1953.01	-1.0013	0.2187	1.1226	0.6003	0.092	-1.3985	0.0024	-0.0544	-0.9065	-0.3355	0.0519	1.1676	-1.2341	0.7883	-1.0404	-0.7728	-0.4823	-0.3746	0.5474	-1.1062	0.4697	-0.2121	-0.6477
TCGA.31.1956.01	-0.7533	-0.6282	-0.9709	0.4778	-0.0898	0.1277	-0.4535	-0.968	-0.6523	0.255	-0.3905	-0.0616	-0.0599	0.3205	-0.5089	-1.1669	-0.0426	-0.8241	-0.7382	-1.3458	-2.0978	-0.5831	-0.8716
TCGA.31.1959.01	-0.4393	-0.7058	-0.6467	0.5758	0.5555	0.2846	1.5988	-0.2662	1.2751	-0.0641	-0.6374	0.3101	-0.5572	1.1886	-0.9887	1.0723	0.0647	-0.0391	-0.4309	0.1619	-0.8625	-0.0873	-0.2295
TCGA.36.1568.01	-0.6657	-0.475	0.8619	-0.497	-1.9918	-0.4701	-0.7724	-2.0195	-1.2993	-0.6376	-0.892	-0.5807	-0.6774	-0.1076	-0.4461	0.0281	-0.7169	0.3771	-0.8955	-1.3951	0.2829	-0.4797	0.4209
TCGA.36.1569.01	1.3931	-0.2437	0.1914	1.2323	-0.8482	-0.9797	-0.9521	0.0179	-1.6056	2.3349	-0.3015	1.2569	-1.3924	1.1295	0.6468	0.8149	-2.2217	2.3575	1.4505	0.4272	-0.0096	-1.0049	0.2887
TCGA.36.1570.01	0.5433	0.5227	0.9983	0.4695	0.6619	-0.4023	-1.3094	-0.6396	-1.5076	1.6139	0.1405	0.049	1.0511	-0.095	-0.486	0.5207	-1.4563	0.3299	-0.0831	-0.8813	0.0711	1.6128	-0.5116
TCGA.36.1571.01	1.5361	-1.2644	-0.575	-0.8768	0.2368	1.8767	1.046	0.155	-1.5304	1.9983	1.3256	0.592	4.5702	-0.2644	-0.0252	0.0866	-1.0308	-0.3539	1.1102	-1.983	0.3275	1.3073	0.2021
TCGA.36.1574.01	-1.0284	0.9037	0.1822	0.3804	-0.9342	1.0694	-0.536	-0.191	-1.0315	0.2916	0.4256	-1.4678	0.6763	-1.2138	-0.1059	0.1401	-0.2951	-1.1737	-0.8429	-0.9694	-0.1217	0.7541	-1.3502
TCGA.36.1575.01	1.335	-1.4903	-0.1523	-0.8355	2.148	-0.0437	0.3158	-1.2194	1.0155	-1.2594	1.4467	1.2898	0.2796	0.7696	-0.9536	0.8212	1.5885	1.5289	1.1851	0.8323	1.2207	-0.389	0.6257
TCGA.36.1576.01	-0.1227	-2.0315	-1.2721	0.2372	-0.3222	-0.5228	1.4345	0.4814	-0.689	0.0877	-0.2133	-0.9641	1.648	-0.8185	-0.2291	-0.1526	-0.1033	-1.7301	-0.5017	0.4636	-0.966	1.0108	1.0522
TCGA.36.1577.01	0.2868	-1.6751	-2.0946	-0.7761	-0.9845	0.9469	0.6436	0.4841	1.5383	0.2265	0.8717	-1.2703	0.6042	0.455	-1.023	1.1594	2.5083	-2.4953	-1.0383	1.5686	-1.0562	0.6149	-1.7126
TCGA.36.1578.01	2.0632	-0.9998	2.3294	0.4877	-0.4893	0.2069	0.1045	0.1895	-0.9182	-1.4223	1.1357	2.2388	1.3527	-0.5448	-0.3742	0.8507	2.7679	0.3714	0.1465	0.6209	0.8695	-0.9542	0.02
TCGA.36.1580.01	0.7966	-1.4977	-0.5469	0.974	-0.1819	0.487	1.0296	0.4721	-0.8504	0.6551	-0.6997	-0.3926	-0.2715	-1.3173	-0.9943	-1.3469	-0.0029	-0.5904	0.1168	-0.5537	-1.5385	0.3131	0.9211
TCGA.36.1581.01	0.9397	0.5454	-0.5604	0.1331	-0.3721	-0.0505	-0.811	-0.8529	-1.0356	-0.933	-0.8998	1.1178	0.499	1.2326	0.4617	0.811	0.3714	-0.0255	0.5375	0.3216	0.2875	0.6346	0.4475
TCGA.3P.A9WA.01	2.5163	-0.8134	0.6027	-0.476	1.2889	-1.6483	-0.8685	0.496	-0.4715	0.6468	1.8672	-0.4532	0.8337	2.1617	1.6411	-1.9547	-0.5954	-0.709	0.8854	1.5612	0.0312	-0.0638	1.2734
TCGA.57.1582.01	1.3562	-0.4919	1.829	0.2059	0.2584	0.4535	-0.5531	0.8786	0.7983	1.8242	1.3458	0.5281	1.1678	-0.1732	0.7998	0.5451	-0.8123	0.1973	-1.9306	-0.0561	0.6972	1.7329	0.5943
TCGA.57.1583.01	0.2719	0.3413	0.6695	1.75	0.0491	0.8844	-0.5906	-1.2589	-0.8203	-1.2464	3.7268	0.8651	0.3129	-0.3181	-0.5813	1.1642	-0.9085	0.7952	-0.0448	0.178	0.5477	-0.8606	0.4632
TCGA.57.1584.01	-0.1013	0.0613	-0.1584	-1.0617	-0.9884	-0.2715	-1.3236	0.1405	-1.0588	1.9039	0.3033	-0.6475	0.5557	0.1118	0.1448	-1.2392	-1.6345	-1.1002	-0.5559	-0.6013	-1.0955	0.5875	-0.8911
TCGA.57.1585.01	0.7114	0.2455	0.0289	1.198	0.3901	-0.7177	0.4581	-0.3856	-1.3876	-0.0726	-1.6662	0.0832	-1.2779	0.6342	0.9075	-1.5725	0.2401	0.0078	-0.0284	-0.5435	0.3241	-0.1922	-0.7514
TCGA.57.1993.01	-2.581	0.929	-0.2243	0.3053	0.3255	-1.2867	1.4585	0.3091	0.5048	-0.4428	-0.7381	0.7164	-0.4042	0.442	-0.1401	-0.9301	0.8147	0.086	0.5851	0.4129	-0.0109	-0.6402	1.0283
TCGA.57.1994.01	0.3643	0.432	0.4466	-0.6918	0.1555	-1.2713	0.8245	0.6642	-0.6475	-0.1058	-1.1212	-0.2116	-0.2133	0.3657	-0.9188	-0.5023	0.2914	1.9208	-0.702	0.3392	0.5408	1.5005	0.6004
TCGA.59.2348.01	0.0234	0.4823	0.8661	0.1187	0.112	-0.7148	-0.7277	-3.5225	-0.6011	-0.991	-0.6499	1.327	-1.0731	0.0224	-1.6167	-1.253	-2.5614	0.2006	-0.6667	1.9333	0.157	1.3864	0.3818
TCGA.59.2350.01	0.1236	0.3789	-0.1326	-0.9347	0.8379	-0.013	0.1489	-0.1509	0.1909	-0.1661	-0.2698	-0.5383	0.6266	0.9825	0.6602	-0.364	-1.0341	-1.4362	1.3275	-0.7171	1.6152	-0.5987	-0.7044
TCGA.59.2351.01	-0.1728	0.0038	0.6063	0.1663	0.7958	0.2044	-0.4174	0.134	0.7171	0.2658	0.0314	1.7003	-0.3451	0.4368	0.7405	-1.0533	-0.9255	-0.4145	-0.0144	0.4225	-0.7214	-0.9258	0.0675
TCGA.59.2352.01	2.0459	-1.832	0.6304	1.3827	-1.1738	-0.042	0.1763	0.4123	-1.0475	-0.991	-1.0114	1.4246	-0.0102	-0.4341	0.4973	-0.657	0.6813	0.1721	-0.6369	-0.0312	-0.0718	-0.1284	-0.1929
TCGA.59.2354.01	-0.4377	-0.7087	0.6146	1.9663	-0.3542	0.1924	-0.4508	0.3098	-0.7805	1.4222	-0.571	2.1607	-1.5263	0.2307	0.1837	-0.8438	0.4323	-0.5172	1.5109	-0.4785	-1.2748	0.681	-0.4427
TCGA.59.2355.01	-1.126	1.3363	-0.5679	0.3665	0.2843	1.2299	-0.0812	-0.0326	-0.6753	1.4304	-0.0213	-0.7387	0.5109	-0.6781	0.9708	-0.2711	-0.6712	-0.0495	-0.4722	-0.6789	-0.7593	1.4983	0.8378
TCGA.59.2363.01	-0.334	0.5922	-0.6113	-0.8462	1.7468	1.4802	1.3323	1.3517	1.4137	0.4845	-1.8795	0.6695	0.7765	1.7873	-0.3374	1.9067	-0.8219	0.6296	1.2522	1.4736	-0.1893	1.7696	1.6961
TCGA.59.A5PD.01	2.3052	-1.0369	1.5684	-1.0695	2.4553	-0.141	1.5075	1.6181	-1.0186	1.2856	2.2423	-0.7044	-0.6092	2.3843	0.8359	-0.2139	-0.6538	1.5787	-1.7195	0.8673	2.5547	-0.4684	1.8112
TCGA.5X.AA5U.01	1.0548	-0.8598	-1.3627	1.4771	1.1023	-1.0991	-0.1063	1.0256	-1.327	0.7991	1.138	-0.429	0.1921	3.9802	1.9936	-0.5969	-1.3341	0.6442	1.7163	-0.0019	1.8527	0.3722	3.2111
TCGA.61.1721.01	-0.4813	-3.5182	-1.2186	2.2408	-1.1308	0.175	-1.5539	-2.1416	-1.899	-0.1935	-1.3031	1.0656	-1.1454	-1.2806	-0.5053	1.6896	0.7599	0.9934	0.4361	-1.9734	-2.0559	0.0525	0.1671
TCGA.61.1724.01	1.8536	-0.0305	-0.4039	-0.0063	-1.5723	-0.2688	-0.2191	-2.2295	-0.6514	1.4887	0.0029	-0.008	0.501	-0.954	0.9316	-1.5571	-0.4936	-0.3009	0.1963	1.9892	0.346	0.8546	-1.0523
TCGA.61.1725.01	-1.2898	0.4657	-0.4707	0.134	-0.8707	2.0399	-0.3795	-0.4501	-0.6444	0.668	2.0128	-1.1371	0.5701	-2.3891	-0.653	0.7001	-0.2843	-0.8218	1.9849	-2.4	-1.6724	-0.6016	-1.2355
TCGA.61.1728.01	0.8363	0.3513	0.8377	0.2575	-0.7501	2.217	0.2573	-0.2752	-0.5584	0.379	0.6166	0.2005	4.8169	-0.5215	-0.2138	-0.4411	0.7546	0.4099	-0.5787	1.9668	0.0271	1.0178	-0.3258
TCGA.61.1733.01	0.104	-0.4525	-1.8467	0.4434	-0.108	0.7669	0.7247	0.4279	-0.7922	-1.7239	-1.3532	-0.2398	-0.8127	0.1281	-0.4562	-1.1432	-1.2867	-1.2025	-0.8604	0.6457	2.2694	-1.3362	-0.6127
TCGA.61.1736.01	-0.8858	1.5087	0.1685	-0.9699	1.0204	-1.1854	-0.6847	0.5545	-1.4334	0.5092	0.8799	-0.8371	-0.6636	0.445	-1.8439	0.2648	-1.0118	-0.9974	1.3084	-1.4789	0.2596	0.2345	0.7605
TCGA.61.1737.01	-0.8719	-0.0524	-0.2951	-0.1991	0.391	0.3982	0.0276	-1.1456	0.9639	-0.1801	-0.2679	-0.848	0.1019	-0.8197	0.4012	-0.3386	0.0139	-0.6208	0.9793	0.0099	-1.84	-0.1657	-0.4514
TCGA.61.1738.01	-1.6432	0.6766	1.0329	-0.8466	-0.3711	1.5354	-0.5242	-1.8425	0.3373	-1.7322	-0.5309	0.6916	0.0213	-1.3355	-2.5001	0.9466	0.9699	-0.9531	-0.1676	-1.1052	0.6832	-0.6865	-1.4315
TCGA.61.1740.01	-0.1574	0.6021	0.9211	-1.3211	-0.9418	-0.6394	-0.3107	-0.7587	0.2862	0.3316	-1.7853	0.4896	-1.2833	-0.7342	-0.2318	0.4001	-0.0079	-0.1044	0.0132	0.9183	-1.8863	-0.0128	-1.1321
TCGA.61.1741.01	-0.0805	0.4627	-1.2378	0.714	1.0146	-0.9345	1.7874	1.516	1.2475	0.5882	-0.9264	0.0337	-1.6293	0.8777	1.2797	0.1985	1.815	0.8709	0.7866	-0.0524	0.9325	-0.0846	1.0406
TCGA.61.1743.01	2.076	0.5155	0.7446	-0.0041	0.5096	0.6527	-1.5539	0.0908	1.7062	-0.1908	-2.0114	1.4256	-0.0215	0.7633	0.2876	0.1127	1.079	1.0644	-1.2754	1.1302	0.789	1.2782	-1.2027
TCGA.61.1900.01	-0.787	-0.8529	-0.8893	-0.1296	0.4022	-0.1702	-0.4201	1.2086	1.1289	-2.3552	0.5569	-1.0342	0.2243	-0.7417	1.5403	0.9671	-0.7539	-0.8779	0.2118	1.8208	-0.0559	-0.3612	1.6395
TCGA.61.1907.01	-1.3297	0.2489	0.3946	-2.0679	-0.5294	1.9389	-0.8331	0.5071	0.3063	0.286	0.4765	-0.7074	1.0802	-0.9779	-0.9931	-0.4283	1.5905	-2.4378	-1.0999	-1.3037	-1.1773	-0.5458	-1.8499
TCGA.61.1910.01	-1.6242	-2.0003	-0.0178	-2.4157	1.5205	-0.0904	-1.5539	0.4902	-1.3128	0.938	-1.5091	1.4773	1.9052	1.3	0.872	1.929	-0.6269	0.945	2.2624	-0.3104	0.9416	-0.9367	0.6892
TCGA.61.1914.01	1.4088	-0.3772	0.7018	-1.1692	-1.582	0.9703	0.0088	-0.9157	-0.9184	0.7316	0.1024	-0.522	0.2279	-1.4043	-1.0716	-0.9537	1.3041	-0.6957	0.152	2.5127	0.6464	1.8499	-1.1385
TCGA.61.1917.01	-2.3255	-0.034	1.0854	2.0238	0.4221	1.5227	1.9352	0.5455	0.9853	-2.1187	-0.0654	-0.156	-0.0058	0.656	-0.9785	1.0031	0.844	0.3374	-0.6358	-0.6666	0.4136	-0.1485	-0.371
TCGA.61.1918.01	-0.069	0.3991	0.107	0.4438	0.362	-0.2219	-0.904	0.3429	-0.0557	0.6873	0.0007	-0.0378	0.7759	0.604	-0.438	0.1436	-1.4916	0.3684	0.7813	-0.3371	0.1013	-0.6516	-1.2381
TCGA.61.1919.01	-0.9933	-0.2076	-1.6088	0.5726	-0.2198	0.796	0.8338	0.4732	0.2997	1.1134	0.4725	1.3468	-0.2737	0.1386	-0.6396	0.0934	0.9815	-0.0866	-0.7833	-0.7678	-0.378	1.1956	-0.8371
TCGA.61.1995.01	-0.6989	0.6728	-0.2196	-0.596	0.7459	-0.146	0.2729	-0.7833	1.0878	0.2095	0.4022	-0.1285	0.5497	1.7292	0.9163	-0.9704	-0.8063	-1.1944	0.9749	-0.3235	1.1329	0.0245	-0.2303
TCGA.61.1998.01	-0.4398	0.0866	-0.9292	-0.3504	-0.1019	1.3042	1.0511	0.0506	-0.3785	0.3289	0.8021	0.8786	-0.0222	0.293	0.5134	-0.2643	-0.2005	-1.3593	-1.196	-0.8532	-1.0227	0.7207	-0.568
TCGA.61.2000.01	-0.4826	0.9692	-0.1041	-2.2832	0.0824	0.2162	-0.6636	-0.2437	-0.2869	0.9919	1.6791	-1.1081	-0.6789	-0.2238	-0.3387	1.0397	2.8814	1.0473	0.5687	-0.678	0.2936	-0.6638	-0.6808
TCGA.61.2002.01	-0.2396	-0.2232	1.5745	0.6717	-0.7063	-0.459	0.912	0.4997	-0.1084	-0.0578	0.2854	0.4947	0.1109	-1.4181	-0.9956	0.0857	-0.164	-1.391	-0.3918	-1.4037	-0.145	-0.3181	-1.1524
TCGA.61.2003.01	-1.0751	-0.0636	-1.1874	1.0729	0.3668	-1.5816	0.9249	-1.1834	0.3588	-0.6664	-1.2431	-0.0342	-0.3407	0.0363	0.0755	-1.4812	-0.1013	-0.8436	-0.0608	0.1332	-0.8758	-0.4215	0.8992
TCGA.61.2008.01	0.6615	1.0909	-1.9089	0.4666	-0.751	0.4983	-0.6629	-1.4057	-1.6843	-0.0216	-0.3825	-0.4341	0.09	0.7033	2.0315	0.0782	-0.1682	1.0958	-0.1225	0.985	-0.0464	-0.8625	-0.6356
TCGA.61.2009.01	-0.5387	-0.8493	-0.9007	0.8238	-2.5711	2.4632	1.5491	0.5959	-0.8176	-0.1153	1.1578	-1.145	1.9612	-1.994	-1.2167	-0.6704	0.697	-1.901	0.8253	0.4522	-0.4561	0.9314	-0.2761
TCGA.61.2012.01	0.9992	-0.4451	0.0737	0.4617	-1.6035	-0.8737	0.0897	-0.9427	0.1078	-0.4101	-0.6931	1.1921	-0.3177	-0.3372	-1.3837	-0.757	0.3283	-0.9208	-0.6734	-0.1534	-0.1766	0.1637	-0.4748
TCGA.61.2016.01	-0.4685	0.1264	0.8432	1.2339	-0.0305	0.3596	-0.2969	1.2392	1.0307	1.0287	1.0226	-0.3265	0.834	0.5205	-1.6739	-0.7444	1.2121	-0.9547	0.5176	-0.6766	0.5711	-0.8645	-0.7423
TCGA.61.2088.01	-0.0812	-1.4267	-0.3127	-0.8842	1.8261	-1.9639	-1.037	0.9529	1.3071	-0.6651	-1.7881	-1.0361	0.6766	0.0615	0.4474	-1.3752	1.3647	0.7109	-0.1686	-0.8078	0.7199	-0.8166	-0.1639
TCGA.61.2092.01	0.8841	1.4084	-1.4325	1.1179	-0.4133	0.2359	-1.4652	-5.5251	-1.2317	-1.1559	0.9698	0.0441	0.6109	0.4973	0.4763	0.385	-0.7932	-1.2178	1.5397	-0.0416	0.1219	-1.0843	-0.6402
TCGA.61.2094.01	0.2045	0.5002	-0.4716	0.2371	0.5316	-0.9004	-1.4383	0.433	1.271	-1.8761	-0.0588	-0.4137	0.959	1.0012	-0.3794	-0.9466	0.6625	-0.3598	1.1193	0.6182	-0.2698	-0.112	0.6413
TCGA.61.2095.01	-0.6423	0.3182	-0.7754	1.0873	0.3732	-1.0045	0.0531	0.3853	1.0102	-0.4916	-0.7859	0.5289	-0.0507	-0.1626	0.3843	0.545	0.6647	0.8178	1.8208	-0.4924	-0.5266	-0.3223	1.2063
TCGA.61.2097.01	-0.9586	0.9573	-0.3914	-0.7425	-0.1592	-0.5949	-0.4729	-0.009	0.4453	-0.7148	0.1557	-0.7681	-0.2199	0.0009	-0.0538	-1.7269	-1.0776	-1.0811	-0.647	-0.2512	-1.0534	-1.4191	-0.3226
TCGA.61.2098.01	-0.0422	0.07	-1.2755	0.8946	1.2544	-1.0852	1.6265	0.987	1.4686	-0.4782	0.3697	-0.0711	-0.6948	0.467	1.1818	-0.0963	-0.0747	0.6342	0.8366	1.9912	-0.4155	-0.334	1.7447
TCGA.61.2101.01	1.1372	1.0204	0.3678	0.4862	-0.4591	-0.4742	0.5561	0.0878	-0.2278	-0.7051	0.304	-0.7779	-0.7889	-1.5988	0.1959	-0.2821	-0.8517	0.4897	-0.7715	0.7586	-0.7254	-0.1148	0.7546
TCGA.61.2102.01	-0.533	-7.1998	-2.5642	-0.549	1.3963	0.4343	3.0639	1.1345	1.8036	1.0792	-0.7916	-0.4639	-0.2039	0.9607	-0.0088	0.9094	1.548	-1.807	-0.1913	0.8313	1.1624	0.9044	0.5326
TCGA.61.2104.01	0.3955	1.0183	1.6872	0.3106	-0.0043	-1.4161	-0.7284	0.0539	1.5243	-0.5192	-0.1663	0.2684	-0.7641	0.3664	-0.5795	-0.666	-0.6617	1.2837	0.4862	0.2346	0.4319	-0.4726	-0.3127
TCGA.61.2109.01	-0.7234	0.4116	0.0839	0.5158	-0.7125	-0.327	-0.0787	1.4255	1.1902	2.0692	0.306	1.0108	0.8655	1.7326	-1.716	0.0004	-1.1872	-1.3404	0.2947	-1.0307	0.6718	-0.5418	0.415
TCGA.61.2110.01	-0.6264	0.2891	-1.3132	1.1698	1.4882	0.3958	0.1307	-0.2616	-0.4575	-2.2264	0.1089	-0.3868	0.7216	0.6331	0.3605	0.4655	-1.3525	-0.5721	0.8249	-0.4961	0.6696	-2.445	0.9577
TCGA.61.2111.01	-0.2093	0.7762	0.7612	0.075	0.4364	-0.0797	0.8093	1.0876	1.1813	-0.7305	-1.2123	0.6064	0.093	0.5639	-0.6581	0.2293	1.0994	0.2828	-0.5313	1.4512	0.9809	1.261	0.349
TCGA.61.2113.01	-0.0108	-0.1663	-0.0709	-0.2895	1.2937	-1.5104	1.4691	1.14	1.3034	0.3734	0.0503	0.0996	-0.47	0.2088	-0.3983	-0.6193	0.1824	-1.33	0.9611	0.5797	0.4571	0.0805	-0.1364
TCGA.OY.A56P.01	0.0266	-1.4012	-0.76	-0.3816	-0.8349	-1.5342	0.2501	0.6831	-1.1886	1.389	1.8829	0.436	-0.3701	4.0261	2.3892	0.267	-1.5295	0.8911	1.3167	-0.6029	1.5654	0.7636	1.346
TCGA.OY.A56Q.01	-0.7949	-2.9803	-1.1149	1.5426	0.6079	-1.8248	1.0504	1.1705	-1.5421	1.8036	1.2678	-0.3309	-0.1785	0.4221	1.7054	-1.3656	-0.334	1.005	-2.1452	-2.3669	0.0551	0.451	2.5366
TCGA.VG.A8LO.01	-0.7714	0.8076	0.0038	0.4443	1.2128	-0.3824	0.3324	0.4615	-0.4283	1.3559	2.001	-1.4588	1.6821	1.9514	0.0964	-0.0428	0.2762	0.9393	2.0063	-2.3235	1.306	2.6948	2.3214
TCGA.WR.A838.01	0.4565	-0.3313	1.0914	-0.6363	0.635	0.736	0.0014	0.1548	0.5698	-1.0546	2.0347	1.6222	0.9842	2.1329	0.9759	1.3432	1.4672	1.9982	1.6516	-0.4486	2.0437	-1.412	2.8858

## Sheet: S3
days	Lv-control			Lv-METTL14+pC3			Lv-METTL14+pC3-TROAP
	Mean	SD	N	Mean	SD	N	Mean	SD	N
0	1	0.126	3	1.069	0.116	3	0.975	0.118	3
1	1.461	0.112	3	1.193	0.123	3	1.375	0.124	3
2	1.812	0.133	3	1.458	0.122	3	1.635	0.127	3
3	2.142	0.137	3	1.692	0.145	3	2.024	0.133	3
4	2.325	0.146	3	1.853	0.162	3	2.234	0.145	3

## Sheet: S4
days	Lv-control			Lv-METTL14+si-control			Lv-METTL14+si-WTAP
	Mean	SD	N	Mean	SD	N	Mean	SD	N
0	1	0.112	3	1.036	0.104	3	0.968	0.125	3
1	1.475	0.124	3	1.261	0.116	3	1.385	0.138	3
2	1.69	0.145	3	1.47	0.152	3	1.536	0.136	3
3	2.168	0.151	3	1.763	0.146	3	2.102	0.148	3
4	2.371	0.162	3	1.836	0.154	3	2.246	0.142	3

## Sheet: 1A 
1A METTL14 data see in S1-CNV and S1-expression

## Sheet: 1B
Ovarian normal tissue	Ovarian cancer tissue	Ovarian normal tissue	Ovarian cancer tissue	Ovarian normal tissue	Ovarian cancer tissue	Ovarian normal tissue	Ovarian cancer tissue	Ovarian normal tissue	Ovarian cancer tissue	Ovarian normal tissue	Ovarian cancer tissue	Ovarian normal tissue	Ovarian cancer tissue	Ovarian normal tissue	Ovarian cancer tissue	Ovarian normal tissue	Ovarian cancer tissue	Ovarian normal tissue	Ovarian cancer tissue
ALKBH5	ALKBH5	FTO	FTO	METTL14	METTL14	METTL3	METTL3	WTAP	WTAP	YTHDF1	YTHDF1	YTHDF2	YTHDF2	YTHDF3	YTHDF3	YTHDC1	YTHDC1	YTHDC2	YTHDC2
467.957	499.898	10514.5	6014.21	1105.64	636.72	545.958	839.96	221.695	361.87	3714.26	4493.19	8161.88	4212.2	7832.66	4191.91	205.609	204.218	1060.76	824.464
854.273	540.477	2010.15	3402.42	2322.1	1000.28	205.826	190.143	335.084	165.93	3414.25	2997.68	7321.79	13550.2	14038.8	14058.6	383.972	967.268	2538.93	2179.37
1821.72	888.111	6922.07	4217.58	827.377	505.022	157.069	45.4871	202.286	310.996	6156.79	4604.55	8755.57	5521.39	8740.5	4802.5	418.454	199.619	1108.3	1266.41
786.834	266.945	5695.99	4359.29	1826.15	1130.46	201.067	248.371	403.329	212.41	3441	5866.35	7803.1	15593.2	12353	12375.4	302.708	699.469	1894.47	3363.86
742.649	196.288	4396.48	12900.1	1179.83	970.56	373.061	656.581	212.637	528.822	2492.38	3438.52	7489.69	8927.74	10101.6	7183.43	672.289	350.77	2771.56	1399.09
914.36	2272.35	3170.03	6535.97	1533.77	471.081	77.3644	791.166	213.366	387.685	3780.66	2636.71	6238.55	7968.72	8894.22	4365.44	240.285	385.914	1389.28	433.587
812.283	387.433	3260.49	9524.78	1883.7	428.985	186.736	631.969	196.67	694.94	2492.29	2757.43	8008.93	6023.12	11851.2	6756.62	373.808	283.708	3296.15	1497.14
665.996	768.715	2620.62	17349.9	1133.53	1245.43	751.553	126.542	580.214	39.4819	3783.62	2877.19	4630.52	6510.88	6215.68	10259	401.047	335.596	1237.82	1621.62
388.13	873.419	5281.75	2435.48	2345	421.912	229.074	717.631	163.712	285.635	2489.79	4837.67	8312.25	4859.3	10518.8	3393.63	399.254	252.147	3326.95	731.294
663.987	1248.19	9982.09	1442.37	894.73	1921.31	289.816	324.998	195.181	269.201	4447.77	5643.45	5566.28	5149.2	7082.67	15694	470.663	508.286	1760.91	1758.91
322.891	588.347	1851.93	7244.68	2258.33	264.53	203.736	867.343	397.782	189.066	2553.38	1283.22	9366.06	8022.82	10832.3	3626.2	387.932	383.242	2129.63	690.03
2204.39	869.889	6714.28	1320.09	893.943	736.028	826.105	139.958	279.058	568.727	6225.79	5098.8	4140.4	4530.69	6808.23	6466.46	220.605	266.559	824.611	332.466
														图的顺序变一下
														YTHDF3在YTHDF2后面

## Sheet: 1E
Ovarian normal tissue	Ovarian cancer tissue
103.36	73.28
91.59	81.36
92.75	82.47
77.66	90.19
91.48	93.85
114.2	83.37
82.61	72.89
105.39	80.19
85.71	105.74
84.95	67.69
108.17	78.17
92.38	83.38
122.9	72.17
92.74	90.98
101.38	83.7
79.19	89.17
82.68	97.36
76.18	60.17
74.32	91.38
98.84	82.3

## Sheet: 2A
Ovarian normal tissue	Ovarian cancer tissue
0.21	0.06
0.19	0.062
0.17	0.092
0.177	0.112
0.14	0.12
0.16	0.07
0.18	0.08
0.21	0.04
0.15	0.11
0.16	0.023
0.201	0.082
0.14	0.092
0.16	0.082
0.11	0.052
0.105	0.073
0.17	0.103
0.162	0.054
0.204	0.074
0.125	0.093
0.176	0.125

## Sheet: 2B
ovarian normal tissue			ovarian cancer tissue
Mean	SD	N	Mean	SD	N
1	0.129	3	-0.90864	0.359	3

## Sheet: 2C
Global	METTL14
0.06	1.15
0.062	2.65
0.092	4.42
0.112	3.62
0.12	3.301
0.07	1.09
0.08	4.7555
0.04	2.304
0.11	2.89
0.023	1.109
0.082	1.658
0.092	1.105
0.082	1.019
0.052	1.498
0.073	1.681
0.103	3.3135
0.054	0.9679
0.074	1.1844
0.093	1.48
0.125	3.82469

[truncated: 25 more sheets: 2E, 2F, 3A, 3C, 3E, 3H, 3I, 4A, 4B, 4C, 4D, 4F, 5A, 5C, 5E, 5F, 6A, 6C, 6D, 6F …]
